# Supplementary material for: Radiomics for Discrimination between Early-Stage Nasopharyngeal Carcinoma and Benign Hyperplasia with Stable Feature Selection on MRI
Source: Cancers (Basel). 2022 Jul 14;14(14):3433. doi: 10.3390/cancers14143433 (PMC9324280; doi:10.3390/cancers14143433)
Supplement: Supplementary file 1 [file cancers-14-03433-s001.zip]

Archive with 2 entries (2 files):
- Datasheet S1.xlsx
- Supplementary Text, Figures and Tables.docx
