# Supplementary material for: Radiomics for Discrimination between Early-Stage Nasopharyngeal Carcinoma and Benign Hyperplasia with Stable Feature Selection on MRI
Source: Cancers (Basel). 2022 Jul 14;14(14):3433. doi: 10.3390/cancers14143433 (PMC9324280; doi:10.3390/cancers14143433)
Supplement: Supplementary file 1 [file cancers-14-03433-s001.zip › Datasheet S1.xlsx]

## Sheet: Stability Score
	C2_RENT	C3_BoostingRENT	C5_BBRENT	C1_elastic_net_only	C4_BootstrappingRENT
Nogueira	0.372131	0.19903	0.541296	0.339095	0.339959
JAC Mean	0.247812	0.142709	0.393678	0.242203	0.227194
JAC SD	0.133142	0.0516894	0.136449	0.0581015	0.146667

## Sheet: JAC
Pair #	C1_elastic_net_only	C2_RENT	C3_BoostingRENT	C5_BBRENT	C4_BootstrappingRENT
0	0.254902	0.166667	0.136364	0.375	0.125
1	0.189655	0.444444	0.190476	0.571429	0.2
2	0.232143	0.428571	0.195122	0.166667	0.2
3	0.232143	0.25	0.27027	0.5	0.3
4	0.27451	0.333333	0.219512	0.181818	0.2
5	0.220339	0.0909091	0.136364	0.181818	0.1
6	0.254545	0.4	0.111111	0.375	0.25
7	0.25	0.25	0.111111	0.25	0.2
8	0.241379	0.222222	0.136364	0.25	0.1
9	0.222222	0.125	0.219512	0.214286	0.166667
10	0.214286	0.333333	0.111111	0.375	0.111111
11	0.283019	0.181818	0.219512	0.285714	0
12	0.177419	0.2	0.190476	0.333333	0.166667
13	0.2	0.181818	0.190476	0.363636	0.1
14	0.272727	0.181818	0.111111	0.25	0.2
15	0.333333	0.272727	0.219512	0.3	0.333333
16	0.203704	0.2	0.162791	0.375	0.111111
17	0.230769	0.25	0.219512	0.2	0.111111
18	0.333333	0.375	0.190476	0.3	0.2
19	0.32	0.2	0.219512	0.4	0.222222
20	0.236364	0.222222	0.282051	0.285714	0.1
21	0.240741	0.2	0.162791	0.3	0.375
22	0.118644	0.428571	0.111111	0.285714	0.166667
23	0.196429	0.166667	0.162791	0.25	0.222222
24	0.285714	0.181818	0.136364	0.333333	0.333333
25	0.254902	0.3	0.0869565	0.444444	0.2
26	0.263158	0.25	0.111111	0.333333	0.0769231
27	0.181818	0.428571	0.219512	0.428571	0.2
28	0.188679	0.222222	0.219512	0.333333	0.181818
29	0.277778	0.0769231	0.219512	0.2	0.1
30	0.122807	0.25	0.136364	0.4	0.285714
31	0.346154	0.222222	0.136364	0.5	0.2
32	0.175439	0.2	0.0869565	0.222222	0.0909091
33	0.218182	0.181818	0.190476	0.5	0.25
34	0.189655	0.428571	0.190476	0.272727	0
35	0.218182	0.25	0.111111	0.444444	0.222222
36	0.245283	0.428571	0.162791	0.2	0.2
37	0.259259	0.181818	0.162791	0.428571	0.272727
38	0.408163	0.25	0.219512	0.428571	0.2
39	0.3	0.25	0.136364	0.25	0.2
40	0.211538	0.333333	0.166667	0.5	0.1
41	0.254545	0.5	0.162791	0.571429	0.1
42	0.175439	0.1	0.0869565	0.375	0.111111
43	0.207547	0.166667	0.219512	0.2	0.1
44	0.175439	0.222222	0.190476	0.375	0.25
45	0.178571	0.2	0.136364	0.5	0.111111
46	0.172414	0.333333	0.190476	0.25	0.1
47	0.16129	0.25	0.205128	0.272727	0.3
48	0.295082	0.25	0.136364	0.555556	0.285714
49	0.142857	0.428571	0.111111	0.333333	0.1
50	0.232143	0.2	0.136364	0.444444	0.2
51	0.245614	0.444444	0.162791	0.375	0.125
52	0.222222	0.272727	0.315789	0.3	0.222222
53	0.196721	0.166667	0.190476	0.444444	0.0909091
54	0.169492	0.285714	0.162791	0.333333	0.285714
55	0.326531	0.181818	0.190476	0.375	0.111111
56	0.277778	0.285714	0.25	0.222222	0.2
57	0.28	0.375	0.25	0.428571	0.181818
58	0.244898	0.222222	0.153846	0.285714	0.142857
59	0.209677	0.3	0.162791	0.428571	0.111111
60	0.178571	0.2	0.190476	0.375	0.222222
61	0.233333	0.0833333	0.2	0.5	0.3
62	0.192982	0.571429	0.111111	0.375	0.0833333
63	0.114754	0.25	0.136364	0.333333	0.2
64	0.142857	0.181818	0.190476	0.4	0
65	0.290909	0.222222	0.0869565	0.272727	0.125
66	0.235294	0.125	0.190476	0.5	0.111111
67	0.209677	0.222222	0.219512	0.272727	0.222222
68	0.22807	0.333333	0.0869565	0.285714	0.0909091
69	0.214286	0.3	0.282051	0.428571	0.1
70	0.192982	0.222222	0.136364	0.428571	0
71	0.140625	0.142857	0.190476	0.333333	0.25
72	0.345455	0.375	0.219512	0.222222	0.3
73	0.215686	0.222222	0.190476	0.222222	0.0833333
74	0.245614	0.2	0.162791	0.333333	0.333333
75	0.208333	0.375	0.219512	0.428571	0.2
76	0.333333	0.272727	0.219512	0.333333	0.1
77	0.163934	0.111111	0.190476	0.428571	0.2
78	0.215686	0.222222	0.25	0.181818	0.25
79	0.2	0.428571	0.25	0.25	0
80	0.24	0.222222	0.136364	0.3	0.142857
81	0.288462	0.125	0.219512	0.25	0.125
82	0.203704	0.153846	0.190476	0.333333	0.125
83	0.26087	0.3	0.0869565	0.428571	0.1
84	0.264151	0.3	0.190476	0.2	0.125
85	0.215686	0.222222	0.111111	0.222222	0.444444
86	0.160714	0.3	0.190476	0.333333	0.125
87	0.226415	0.2	0.0869565	0.25	0.111111
88	0.196429	0.166667	0.219512	0.5	0.1
89	0.25	0.1	0.111111	0.222222	0.285714
90	0.206897	0.3	0.162791	0.2	0.25
91	0.254902	0.1	0.136364	0.5	0.25
92	0.210526	0.375	0.219512	0.571429	0.222222
93	0.111111	0.333333	0.190476	0.375	0.25
94	0.232143	0.375	0.162791	0.333333	0.111111
95	0.326531	0.333333	0.136364	0.230769	0.0833333
96	0.319149	0.2	0.111111	0.428571	0.222222
97	0.186441	0.166667	0.219512	0.4	0.222222
98	0.116667	0.3	0.111111	0.5	0.1
99	0.254902	0.166667	0.136364	0.375	0.125
100	0.255319	0.25	0.162791	0.5	0
101	0.204082	0.333333	0.0888889	0.5	0.285714
102	0.204082	0.333333	0.119048	0.666667	0.25
103	0.195652	0.272727	0.0869565	0.555556	0.125
104	0.169811	0.0769231	0.162791	0.272727	0.142857
105	0.229167	0.142857	0.190476	1	0.166667
106	0.170213	0.5	0.219512	0.571429	0.125
107	0.24	0.3	0.162791	0.571429	0.142857
108	0.302326	0.1	0.136364	0.5	0.333333
109	0.26087	0.0769231	0.111111	0.333333	0.166667
110	0.26087	0.363636	0.111111	0.428571	0.125
111	0.235294	0.4	0.162791	0.444444	0.222222
112	0.191489	0.363636	0.190476	0.6	0.333333
113	0.363636	0.25	0.190476	0.571429	0.125
114	0.234043	0.230769	0.190476	0.4	0.285714
115	0.27907	0.272727	0.162791	0.714286	0.4
116	0.173913	0.307692	0.162791	0.444444	0.166667
117	0.269231	0.181818	0.219512	0.555556	0.125
118	0.272727	0.272727	0.162791	0.666667	0.6
119	0.234043	0.3	0.190476	0.25	0.333333
120	0.357143	0.272727	0.0869565	0.555556	0.142857
121	0.166667	0.333333	0.162791	0.666667	0.1
122	0.163265	0.230769	0.162791	0.571429	0.333333
123	0.177778	0.363636	0.0638298	0.3	0.285714
124	0.255814	0.25	0.190476	0.4	0
125	0.24	0.0909091	0.0416667	0.857143	0.375
126	0.222222	0.2	0.0638298	0.375	0.125
127	0.204545	0.3	0.190476	0.181818	0.428571
128	0.156863	0.333333	0.111111	0.444444	0.333333
129	0.2	0.0909091	0.0638298	0.363636	0.2
130	0.25	0.181818	0.0869565	0.454545	0.285714
131	0.212766	0.272727	0.111111	0.333333	0.125
132	0.295455	0.153846	0.111111	0.333333	0.166667
133	0.282609	0.0909091	0.190476	0.363636	0.2
134	0.163265	0.2	0.162791	0.555556	0.333333
135	0.244444	0.333333	0.190476	0.444444	0.285714
136	0.183673	0.5	0.136364	0.833333	0.222222
137	0.255319	0.2	0.162791	0.375	0.285714
138	0.259259	0.5	0.219512	0.375	0.285714
139	0.358974	0.272727	0.0888889	0.444444	0.333333
140	0.255319	0.166667	0.0869565	0.5	0.142857
141	0.266667	0.3	0.136364	0.714286	0.4
142	0.2	0.333333	0.0638298	0.625	0.333333
143	0.266667	0.181818	0.219512	0.5	0.166667
144	0.244444	0.272727	0.136364	0.3	0.166667
145	0.288889	0.272727	0.190476	0.375	0.333333
146	0.24	0.307692	0.0930233	0.25	0.25
147	0.210526	0.2	0.136364	0.5	0
148	0.215686	0.2	0.0638298	0.625	0.333333
149	0.282609	0.166667	0.162791	0.4	0.285714
150	0.270833	0.153846	0.136364	0.714286	0.2
151	0.302326	0.454545	0.190476	0.75	0.6
152	0.285714	0.142857	0.162791	0.555556	0.5
153	0.204082	0	0.111111	0.3	0.2
154	0.170213	0.153846	0.219512	0.714286	0.166667
155	0.229167	0.375	0.0869565	0.5	0.285714
156	0.285714	0.181818	0.0869565	0.571429	0.25
157	0.186047	0.3	0.184211	0.428571	0.666667
158	0.226415	0.363636	0.0416667	0.833333	0.4
159	0.166667	0.272727	0.136364	0.5	0.333333
160	0.306122	0.0714286	0.170732	0.428571	0.25
161	0.26087	0.3	0.0869565	1	0.25
162	0.137255	0.333333	0.136364	0.625	0.125
163	0.227273	0.153846	0.136364	0.666667	0
164	0.173077	0.181818	0.111111	0.363636	0.2
165	0.177778	0.1	0.162791	0.666667	0.4
166	0.3	0.181818	0.219512	0.363636	0.6
167	0.176471	0.272727	0.0869565	0.428571	0.285714
168	0.234043	0.25	0.136364	0.833333	0.333333
169	0.26087	0.3	0.162791	0.571429	0.222222
170	0.340426	0.25	0.0869565	0.5	0.2
171	0.254902	0.181818	0.282051	0.5	0.25
172	0.106383	0.444444	0.111111	0.5	0.111111
173	0.196078	0.0769231	0.162791	0.444444	0.285714
174	0.2	0.181818	0.190476	0.571429	0.125
175	0.26087	0.230769	0.111111	0.625	0.142857
176	0.196078	0.333333	0.111111	0.375	0.285714
177	0.238095	0.3	0.111111	0.272727	0.166667
178	0.191489	0.333333	0.111111	0.571429	0
179	0.181818	0.625	0.190476	0.4	0.666667
180	0.1875	0.1	0.111111	0.375	0.2
181	0.25	0.416667	0.111111	0.444444	0.2
182	0.2	0.363636	0.111111	0.571429	0.333333
183	0.212766	0.363636	0.136364	0.444444	0.5
184	0.155556	0.3	0.136364	0.333333	0.25
185	0.27907	0.153846	0.219512	0.625	0.5
186	0.309524	0.4	0.162791	0.222222	0.4
187	0.117647	0.333333	0.136364	0.444444	0.142857
188	0.170213	0.0833333	0.162791	0.5	0.2
189	0.2	0.363636	0.111111	0.3	0.166667
190	0.173913	0.0833333	0.111111	0.625	0.4
191	0.340909	0.181818	0.111111	0.5	0.333333
192	0.25	0.272727	0.219512	0.5	0.2
193	0.282609	0.3	0.136364	0.3	0.75
194	0.27907	0.272727	0.25	0.307692	0.111111
195	0.3	0.166667	0.0416667	0.375	0.6
196	0.22449	0.0666667	0.0416667	0.363636	0.333333
197	0.0961538	0.25	0.190476	0.428571	0.6
198	0.189655	0.444444	0.190476	0.571429	0.2
199	0.255319	0.25	0.162791	0.5	0
200	0.207547	0.571429	0.25641	0.25	0.0909091
201	0.185185	0.375	0.205128	0.428571	0
202	0.2	0.181818	0.162791	0.4	0.2
203	0.175439	0.0833333	0.136364	0.272727	0.1
204	0.230769	0.363636	0.136364	0.5	0
205	0.153846	0.375	0.190476	0.222222	0.2
206	0.240741	0.333333	0.162791	0.375	0.1
207	0.22	0.111111	0.282051	0.285714	0
208	0.166667	0.3	0.162791	0.2	0.25
209	0.285714	0.272727	0.190476	0.25	0.5
210	0.172414	0.3	0.111111	0.3	0
211	0.196078	0.272727	0.136364	0.333333	0.1
212	0.25	0.272727	0.136364	0.375	0.0909091
213	0.285714	0.25	0.190476	0.166667	0.2
214	0.2	0.3	0.111111	0.5	0.111111
215	0.18	0.230769	0.162791	0.3	0
216	0.267857	0.333333	0.282051	0.555556	0
217	0.355556	0.181818	0.190476	0.5	0
218	0.235294	0.2	0.136364	0.25	0.375
219	0.24	0.3	0.0416667	0.4	0.375
220	0.173077	0.571429	0.136364	0.25	0.0769231
221	0.148148	0.25	0.111111	0.375	0.222222
222	0.26087	0.272727	0.136364	0.3	0.0909091
223	0.204082	0.4	0.162791	0.555556	0.0909091
224	0.175439	0.1	0.162791	0.444444	0
225	0.153846	0.375	0.111111	0.375	0.0909091
226	0.208333	0.333333	0.25	0.3	0.0833333
227	0.28	0.153846	0.190476	0.181818	0.1
228	0.156863	0.1	0.111111	0.5	0
229	0.140351	0.2	0.0869565	0.333333	0.2
230	0.215686	0.3	0.162791	0.333333	0.0909091
231	0.24	0.166667	0.111111	0.454545	0.111111
232	0.185185	0.222222	0.25	0.363636	0
233	0.148148	0.375	0.190476	0.555556	0.1
234	0.22	0.375	0.162791	0.181818	0.2
235	0.188679	0.272727	0.162791	0.571429	0.166667
236	0.230769	0.1	0.136364	0.375	0.0909091
237	0.280702	0.375	0.111111	0.222222	0.0909091
238	0.26087	0.444444	0.113636	0.625	0.1
239	0.230769	0.444444	0.162791	0.333333	0.1
240	0.192308	0.2	0.162791	0.333333	0.111111
241	0.255319	0.153846	0.0869565	0.3	0.222222
242	0.24	0.2	0.219512	0.333333	0
243	0.173077	0.3	0.162791	0.444444	0.111111
244	0.188679	0.444444	0.25	0.222222	0.222222
245	0.196429	0.454545	0.146341	0.363636	0.181818
246	0.174603	0.222222	0.162791	0.5	0.125
247	0.196429	0.375	0.25	0.444444	0.1
248	0.122807	0.3	0.25	0.4	0.2
249	0.346939	0.4	0.162791	0.714286	0.125
250	0.196078	0.363636	0.162791	0.4	0.1
251	0.236364	0.25	0.25	0.555556	0.333333
252	0.207547	0.111111	0.190476	0.444444	0.125
253	0.2	0.272727	0.162791	0.333333	0.25
254	0.185185	0.428571	0.190476	0.5	0.0909091
255	0.229167	0.333333	0.136364	0.571429	0.181818
256	0.217391	0.333333	0.125	0.25	0
257	0.166667	0.4	0.0869565	0.375	0.25
258	0.297872	0.3	0.219512	0.333333	0
259	0.254545	0.0769231	0.142857	0.666667	0.181818
260	0.188679	0.714286	0.219512	0.5	0.0833333
261	0.235294	0.375	0.190476	0.3	0
262	0.204082	0.166667	0.162791	0.363636	0.25
263	0.222222	0.2	0.111111	0.25	0
264	0.16	0.111111	0.25	0.428571	0.111111
265	0.166667	0.333333	0.219512	0.25	0.1
266	0.160714	0.444444	0.25	0.25	0.2
267	0.166667	0.272727	0.25	0.571429	0.1
268	0.235294	0.333333	0.190476	0.571429	0.166667
269	0.236364	0.285714	0.219512	0.285714	0.25
270	0.232143	0.5	0.219512	0.2	0.0833333
271	0.23913	0.333333	0.0869565	0.2	0.444444
272	0.222222	0.181818	0.190476	0.3	0.2
273	0.232558	0.333333	0.219512	0.375	0.2
274	0.188679	0.25	0.162791	0.444444	0.1
275	0.222222	0.1	0.25	0.375	0
276	0.14	0.2	0.162791	0.166667	0.111111
277	0.244898	0.571429	0.162791	0.222222	0.1
278	0.266667	0.333333	0.162791	0.4	0
279	0.169811	0.111111	0.136364	0.222222	0.285714
280	0.176471	0.230769	0.25	0.181818	0
281	0.204545	0.4	0.111111	0.375	0.375
282	0.215686	0.4	0.219512	0.181818	0.125
283	0.212766	0.333333	0.111111	0.2	0.0833333
284	0.132075	0.4	0.219512	0.3	0.125
285	0.22449	0.3	0.136364	0.222222	0.111111
286	0.148148	0.363636	0.219512	0.625	0
287	0.153846	0.0909091	0.190476	0.333333	0.125
288	0.181818	0.4	0.111111	0.181818	0.111111
289	0.18	0.0909091	0.162791	0.444444	0.111111
290	0.254902	0.5	0.162791	0.5	0.375
291	0.25	0.3	0.162791	0.2	0
292	0.254902	0.333333	0.219512	0.444444	0.111111
293	0.22449	0.3	0.190476	0.307692	0.0833333
294	0.212766	0.181818	0.162791	0.375	0.1
295	0.226415	0.25	0.162791	0.363636	0.375
296	0.148148	0.272727	0.190476	0.428571	0.1
297	0.232143	0.428571	0.195122	0.166667	0.2
298	0.204082	0.333333	0.0888889	0.5	0.285714
299	0.207547	0.571429	0.25641	0.25	0.0909091
300	0.254902	0.6	0.277778	0.3	0.181818
301	0.2	0.111111	0.166667	0.307692	0.2
302	0.196429	0.111111	0.139535	0.416667	0.375
303	0.28	0.333333	0.0652174	0.5	0.111111
304	0.111111	0.6	0.166667	0.4	0.2
305	0.218182	0.5	0.0888889	0.272727	0.1
306	0.150943	0.166667	0.195122	0.5	0.166667
307	0.3125	0.25	0.0652174	0.153846	0.25
308	0.211538	0.375	0.166667	0.181818	0.2
309	0.259259	0.25	0.0425532	0.333333	0.166667
310	0.297872	0.375	0.0652174	0.583333	0.375
311	0.226415	0.375	0.139535	0.272727	0.5
312	0.235294	0.333333	0.166667	0.416667	0.333333
313	0.276596	0.25	0.113636	0.363636	0.428571
314	0.372093	0.181818	0.113636	0.333333	0.111111
315	0.183333	0.285714	0.113636	0.416667	0.2
316	0.196078	0.25	0.113636	0.5	0.222222
317	0.145455	0.285714	0.166667	0.181818	0.375
318	0.215686	0.428571	0.225	0.416667	0.1
319	0.244898	1	0.225	0.3	0.272727
320	0.107143	0.333333	0.195122	0.4	0.571429
321	0.288889	0.222222	0.0888889	0.230769	0.5
322	0.340909	0.222222	0.195122	0.416667	0.0909091
323	0.155172	0.142857	0.195122	0.454545	0.166667
324	0.2	0.6	0.113636	0.272727	0.0909091
325	0.183673	0.285714	0.0652174	0.230769	0.444444
326	0.254902	0.2	0.225	0.333333	0.222222
327	0.204082	0.142857	0.0652174	0.285714	0.125
328	0.160714	0.285714	0.113636	0.461538	0.5
329	0.148148	0.428571	0.0888889	0.363636	0.0909091
330	0.215686	0.222222	0.113636	0.1875	0.25
331	0.207547	0.333333	0.195122	0.384615	0.125
332	0.24	0.333333	0.166667	0.416667	0.222222
333	0.270833	0.6	0.139535	0.454545	0.333333
334	0.285714	0.375	0.139535	0.4	0.4
335	0.207547	0.142857	0.195122	0.4	0.5
336	0.237288	0.6	0.166667	0.555556	0.5
337	0.234043	0.428571	0.170732	0.333333	0.222222
338	0.28	0.428571	0.25641	0.25	0.1
339	0.215686	0.285714	0.166667	0.5	0.428571
340	0.255319	0.2	0.25641	0.6	0.375
341	0.291667	0.125	0.139535	0.5	0.25
342	0.270833	0.428571	0.113636	0.333333	0.111111
343	0.145455	0.428571	0.25641	0.166667	0.222222
344	0.218182	0.3	0.121951	0.2	0.625
345	0.275862	0.333333	0.113636	0.384615	0
346	0.264151	0.333333	0.195122	0.6	0.222222
347	0.142857	0.25	0.139535	0.416667	0.2
348	0.269231	0.375	0.0888889	0.363636	0.125
349	0.244898	0.5	0.166667	0.545455	0.375
350	0.236364	0.2	0.166667	0.307692	0.333333
351	0.254902	0	0.113636	0.333333	0.285714
352	0.25	0.222222	0.166667	0.363636	0.25
353	0.230769	0.75	0.139535	0.363636	0.333333
354	0.311111	0.285714	0.113636	0.272727	0.444444
355	0.244444	0.5	0.0731707	0.181818	0.333333
356	0.166667	0.375	0.113636	0.4	0.428571
357	0.22	0.428571	0.139535	0.25	0.375
358	0.169492	0	0.146341	0.181818	0.181818
359	0.188679	0.8	0.195122	0.5	0.181818
360	0.188679	0.6	0.166667	0.6	0.2
361	0.113208	0.222222	0.166667	0.5	0.111111
362	0.269231	0.125	0.0652174	0.285714	0.285714
363	0.26087	0.166667	0.139535	0.3	0.25
364	0.22807	0.285714	0.113636	0.285714	0.222222
365	0.226415	0.666667	0.25641	0.3	0.333333
366	0.166667	0.375	0.195122	0.4	0.375
367	0.26	0.5	0.113636	0.272727	0.0769231
368	0.236364	0.5	0.195122	0.2	0.153846
369	0.254545	0.285714	0.195122	0.5	0.3
370	0.14	0.5	0.195122	0.363636	0.181818
371	0.245283	0.111111	0.139535	0.230769	0.2
372	0.177778	0.5	0.195122	0.272727	0.2
373	0.235294	0.2	0.139535	0.454545	0.222222
374	0.245283	0.142857	0.139535	0.4	0.0909091
375	0.23913	0.285714	0.139535	0.214286	0.428571
376	0.173077	1	0.113636	0.4	0
377	0.23913	0.5	0.0888889	0.416667	0.333333
378	0.192308	0.166667	0.195122	0.4	0.285714
379	0.25	0.3	0.139535	0.333333	0.125
380	0.204545	0.375	0.195122	0.4	0.375
381	0.215686	0.571429	0.0888889	0.333333	0.5
382	0.23913	0.5	0.0888889	0.25	0.3
383	0.132075	0.222222	0.139535	0.454545	0.285714
384	0.25	0.428571	0.0425532	0.272727	0.428571
385	0.24	0.333333	0.225	0.454545	0.1
386	0.153846	0.125	0.25641	0.25	0.5
387	0.27451	0.571429	0.113636	0.333333	0.111111
388	0.156863	0.125	0.139535	0.333333	0.428571
389	0.122807	0.5	0.225	0.25	0.375
390	0.170213	0.428571	0.166667	0.363636	0.153846
391	0.230769	0.285714	0.139535	0.333333	0.428571
392	0.276596	0.25	0.166667	0.333333	0.181818
393	0.295455	0.25	0.139535	0.272727	0.571429
394	0.27451	0.2	0.166667	0.285714	0.375
395	0.148148	0.222222	0.0888889	0.3	0.222222
396	0.232143	0.25	0.27027	0.5	0.3
397	0.204082	0.333333	0.119048	0.666667	0.25
398	0.185185	0.375	0.205128	0.428571	0
399	0.254902	0.6	0.277778	0.3	0.181818
400	0.22449	0.111111	0.175	0.333333	0.0833333
401	0.175439	0.111111	0.236842	0.333333	0.2
402	0.254902	0.333333	0.119048	0.666667	0.222222
403	0.2	0.6	0.146341	0.5	0.0833333
404	0.313725	0.8	0.0930233	0.285714	0
405	0.270833	0.166667	0.342857	0.333333	0.142857
406	0.26	0.111111	0.0930233	0.428571	0.1
407	0.235294	0.375	0.175	0.6	0
408	0.214286	0.25	0.0930233	0.571429	0.153846
409	0.22	0.375	0.175	0.4	0.2
410	0.382979	0.375	0.119048	0.5	0.0833333
411	0.285714	0.2	0.146341	0.333333	0.181818
412	0.276596	0.25	0.0930233	0.666667	0.222222
413	0.204082	0.181818	0.119048	0.375	0.1
414	0.245614	0.285714	0.146341	0.5	0.0833333
415	0.244898	0.25	0.236842	0.444444	0.333333
416	0.3125	0.285714	0.175	0.333333	0.0909091
417	0.347826	0.666667	0.119048	0.333333	0.2
418	0.244898	0.6	0.119048	0.6	0.153846
419	0.127273	0.5	0.205128	0.5	0.0909091
420	0.234043	0.222222	0.146341	0.375	0.181818
421	0.255319	0.222222	0.0930233	0.333333	0.0833333
422	0.240741	0.142857	0.0681818	0.571429	0.25
423	0.333333	0.333333	0.0930233	0.5	0.181818
424	0.26087	0.285714	0.146341	0.222222	0.166667
425	0.254902	0.2	0.175	0.375	0.0909091
426	0.255319	0.142857	0.175	0.3	0.428571
427	0.203704	0.285714	0.0930233	0.4	0.181818
428	0.291667	0.428571	0.205128	0.428571	0.181818
429	0.319149	0.222222	0.236842	0.4	0.1
430	0.333333	0.142857	0.27027	0.3	0.25
431	0.24	0.333333	0.0930233	0.5	0.2
432	0.297872	0.333333	0.119048	0.375	0.181818
433	0.3125	0.375	0.146341	0.8	0.25
434	0.207547	0.142857	0.236842	0.5	0.181818
435	0.216667	0.6	0.146341	0.5	0.0833333
436	0.318182	0.428571	0.210526	0.375	0.0909091
437	0.28	0.25	0.236842	0.666667	0.2
438	0.215686	0.285714	0.27027	0.666667	0.1
439	0.282609	0.2	0.175	0.375	0.0909091
440	0.347826	0.125	0.146341	0.666667	0.222222
441	0.244898	0.428571	0.236842	0.375	0.222222
442	0.340426	0.428571	0.205128	0.5	0.0909091
443	0.34	0.3	0.222222	0.3	0.0769231
444	0.233333	0.333333	0.146341	0.444444	0.25
445	0.367347	0.333333	0.119048	0.571429	0.0909091
446	0.207547	0.25	0.146341	0.333333	0.0833333
447	0.294118	0.222222	0.175	0.666667	0.111111
448	0.270833	0.333333	0.146341	0.5	0.333333
449	0.283019	0.333333	0.175	0.333333	0.181818
450	0.122807	0	0.119048	0.222222	0.111111
451	0.25	0.375	0.146341	0.666667	0.222222
452	0.333333	0.75	0.146341	0.428571	0.0833333
453	0.311111	0.5	0.175	0.8	0.166667
454	0.244444	0.5	0.135135	0.6	0.125
455	0.206897	0.375	0.175	0.8	0.1
456	0.22	0.666667	0.175	0.666667	0.2
457	0.301887	0	0.216216	0.333333	0.4
458	0.235294	0.5	0.175	0.666667	0.166667
459	0.166667	0.6	0.205128	0.571429	0.0833333
460	0.255319	0.222222	0.146341	0.444444	0
461	0.269231	0.125	0.119048	0.3	0.111111
462	0.318182	0.166667	0.175	0.6	0.375
463	0.206897	0.285714	0.205128	0.3	0.333333
464	0.3	0.428571	0.175	0.6	0.0833333
465	0.211538	0.222222	0.27027	0.8	0.0909091
466	0.285714	0.5	0.0930233	0.5	0.0714286
467	0.192982	0.5	0.236842	0.75	0.333333
468	0.210526	0.285714	0.236842	0.428571	0.166667
469	0.325581	0.5	0.146341	0.428571	0.0769231
470	0.269231	0.111111	0.175	0.375	0.3
471	0.261905	0.285714	0.205128	0.5	0.181818
472	0.26	0.333333	0.236842	0.571429	0.2
473	0.2	0.142857	0.0930233	0.5	0.444444
474	0.266667	0.285714	0.146341	0.2	0.1
475	0.270833	0.6	0.146341	0.5	0.0909091
476	0.266667	0.5	0.0930233	0.333333	0.125
477	0.24	0.166667	0.236842	0.5	0.111111
478	0.276596	0.3	0.146341	0.375	0.111111
479	0.261905	0.375	0.0444444	0.8	0.0909091
480	0.24	0.375	0.119048	0.375	0.111111
481	0.212766	0.5	0.0930233	0.428571	0.272727
482	0.22449	0.222222	0.146341	0.571429	0.111111
483	0.333333	0.666667	0.0930233	0.285714	0.222222
484	0.24	0.333333	0.175	0.375	0.2
485	0.22449	0.285714	0.236842	0.25	0.111111
486	0.226415	0.375	0.0681818	0.222222	0.222222
487	0.18	0.285714	0.0930233	0.571429	0.1
488	0.254902	0.285714	0.175	0.428571	0.0909091
489	0.222222	0.25	0.0930233	0.428571	0.333333
490	0.230769	0.285714	0.146341	0.222222	0.222222
491	0.25	0.25	0.205128	0.25	0.0769231
492	0.212766	0.428571	0.0930233	0.5	0.2
493	0.3	0.2	0.146341	0.444444	0.0909091
494	0.24	0.222222	0.0681818	0.6	0.2
495	0.27451	0.333333	0.219512	0.181818	0.2
496	0.195652	0.272727	0.0869565	0.555556	0.125
497	0.2	0.181818	0.162791	0.4	0.2
498	0.2	0.111111	0.166667	0.307692	0.2
499	0.22449	0.111111	0.175	0.333333	0.0833333
500	0.166667	0.0909091	0.111111	0.333333	0
501	0.176471	0.166667	0.111111	0.555556	0.111111
502	0.217391	0.25	0.162791	0.444444	0.714286
503	0.235294	0.222222	0.136364	0.444444	0.1
504	0.212766	0	0.190476	0.428571	0
505	0.229167	0.2	0.162791	0.4	0
506	0.229167	0.181818	0.162791	0.333333	0.333333
507	0.163636	0.2	0.136364	0.25	0.166667
508	0.295455	0.181818	0.136364	0.384615	0.1
509	0.196078	0.0833333	0.162791	0.444444	0.0909091
510	0.282609	0.0769231	0.162791	0.333333	0.2
511	0.244444	0.0909091	0.0869565	0.4	0.111111
512	0.222222	0.363636	0.162791	0.363636	0
513	0.218182	0.222222	0.111111	0.454545	0.0909091
514	0.295455	0.2	0.162791	0.545455	0.222222
515	0.229167	0	0.111111	0.2	0.375
516	0.234043	0.0909091	0.162791	0.454545	0.375
517	0.14	0.111111	0.111111	0.5	0.0769231
518	0.183673	0.0769231	0.111111	0.444444	0.375
519	0.255814	0.181818	0.162791	0.25	0.333333
520	0.222222	0.3	0.190476	0.230769	0.333333
521	0.188679	0	0.0869565	0.5	0.0769231
522	0.302326	0.111111	0.25	0.181818	0
523	0.285714	0.222222	0.162791	0.153846	0.3
524	0.304348	0.4	0.0638298	0.363636	0.222222
525	0.27907	0.25	0.136364	0.545455	0.125
526	0.270833	0.1	0.190476	0.285714	0.333333
527	0.208333	0.0909091	0.190476	0.272727	0.0909091
528	0.318182	0.0833333	0.190476	0.285714	0.111111
529	0.22449	0	0.219512	0.416667	0
530	0.318182	0.25	0.0638298	0.333333	0.1
531	0.1875	0.111111	0.111111	0.363636	0.0909091
532	0.229167	0.181818	0.162791	0.444444	0.272727
533	0.333333	0	0.219512	0.181818	0.333333
534	0.210526	0.111111	0.162791	0.181818	0.2
535	0.2	0.2	0.195122	0.25	0.222222
536	0.25	0.2	0.136364	0.272727	0
537	0.208333	0.1	0.111111	0.4	0.111111
538	0.222222	0.166667	0.111111	0.5	0.1
539	0.183673	0.375	0.190476	0.272727	0.111111
540	0.1875	0.0909091	0.162791	0.153846	0.111111
541	0.229167	0.2	0.162791	0.444444	0.375
542	0.211538	0.25	0.205128	0.214286	0.181818
543	0.206897	0.111111	0.219512	0.416667	0.125
544	0.188679	0.25	0.219512	0.363636	0.222222
545	0.25	0.2	0.0416667	0.333333	0.2
546	0.24	0.181818	0.111111	0.555556	0.285714
547	0.1875	0.166667	0.162791	0.454545	0.222222
548	0.254902	0.166667	0.25	0.333333	0.333333
549	0.0909091	0.125	0.162791	0.25	0.285714
550	0.244444	0.0833333	0.0638298	0.4	0
551	0.22449	0.125	0.190476	0.555556	0.333333
552	0.222222	0.222222	0.162791	0.444444	0.3
553	0.238095	0.1	0.153846	0.5	0.142857
554	0.375	0.3	0.136364	0.444444	0.25
555	0.212766	0.0909091	0.136364	0.272727	0.222222
556	0.326531	0.0833333	0.142857	0.333333	0.0833333
557	0.340909	0.222222	0.162791	0.555556	0.181818
558	0.113208	0.111111	0.219512	0.363636	0.0909091
559	0.170213	0.0833333	0.111111	0.416667	0.111111
560	0.265306	0.1	0.162791	0.307692	0.285714
561	0.227273	0.125	0.190476	0.333333	0
562	0.245283	0.222222	0.219512	0.307692	0.375
563	0.22	0.0909091	0.136364	0.333333	0.2
564	0.204082	0.181818	0.219512	0.444444	0.222222
565	0.204082	0.1	0.162791	0.444444	0.166667
566	0.207547	0.142857	0.136364	0.375	0.153846
567	0.226415	0.222222	0.136364	0.4	0.444444
568	0.261905	0.222222	0.219512	0.555556	0.181818
569	0.319149	0.2	0.190476	0.25	0.0909091
570	0.25641	0.1	0.190476	0.444444	0
571	0.311111	0.272727	0.111111	0.5	0
572	0.24	0.25	0.190476	0.181818	0.0909091
573	0.261905	0.222222	0.111111	0.333333	0.111111
574	0.23913	0.111111	0.190476	0.444444	0.1
575	0.292683	0.222222	0.190476	0.333333	0.142857
576	0.45	0.125	0.111111	0.3	0.125
577	0.244444	0.25	0.162791	0.363636	0
578	0.324324	0.3	0.111111	0.3	0.375
579	0.288889	0.181818	0.0638298	0.363636	0.125
580	0.232558	0.1	0.190476	0.272727	0.3
581	0.166667	0.181818	0.25	0.5	0.285714
582	0.166667	0.2	0.0869565	0.181818	0.111111
583	0.208333	0.0769231	0.282051	0.25	0
584	0.272727	0.1	0.0638298	0.555556	0.125
585	0.244898	0.181818	0.0638298	0.363636	0.25
586	0.222222	0.1	0.162791	0.5	0.111111
587	0.276596	0.222222	0.111111	0.272727	0.222222
588	0.159091	0.0909091	0.136364	0.4	0.0714286
589	0.22449	0.222222	0.0638298	0.363636	0.111111
590	0.333333	0.5	0.136364	0.357143	0
591	0.232558	0.0909091	0.0638298	0.3	0.222222
592	0.22	0.0769231	0.136364	0.214286	0.222222
593	0.234043	0.444444	0.136364	0.2	0.222222
594	0.220339	0.0909091	0.136364	0.181818	0.1
595	0.169811	0.0769231	0.162791	0.272727	0.142857
596	0.175439	0.0833333	0.136364	0.272727	0.1
597	0.196429	0.111111	0.139535	0.416667	0.375
598	0.175439	0.111111	0.236842	0.333333	0.2
599	0.166667	0.0909091	0.111111	0.333333	0
600	0.240741	0.166667	0.0869565	0.272727	0.125
601	0.211538	0.111111	0.162791	0.444444	0
602	0.206897	0.1	0.0869565	0.181818	0
603	0.207547	0	0.190476	0.333333	0.2
604	0.222222	0.2	0.136364	0.272727	0.285714
605	0.245283	0.181818	0.190476	0.333333	0.1
606	0.314815	0.2	0.0638298	0.363636	0.0833333
607	0.230769	0.181818	0.190476	0.384615	0.666667
608	0.236364	0.181818	0.111111	0.3	0.375
609	0.245283	0.0769231	0.111111	0.454545	0.222222
610	0.188679	0	0.0416667	0.272727	0.5
611	0.24	0.153846	0.219512	0.363636	0.125
612	0.213115	0.1	0.136364	0.6	0.1
613	0.254902	0.2	0.0638298	0.416667	0.111111
614	0.178571	0	0.111111	0.333333	0.25
615	0.27451	0.0909091	0.0416667	0.230769	0.111111
616	0.254902	0.111111	0.111111	0.333333	0.444444
617	0.140351	0.272727	0.190476	0.444444	0.25
618	0.22	0.181818	0.136364	0.363636	0.222222
619	0.169811	0.0833333	0.162791	0.333333	0
620	0.25	0	0.0869565	0.25	0.3
621	0.285714	0.25	0.162791	0.3	0.375
622	0.22	0.1	0.162791	0.363636	0.2
623	0.175439	0.0769231	0.162791	0.363636	0.111111
624	0.192308	0.25	0.219512	0.416667	0.333333
625	0.192982	0.1	0.0869565	0.384615	0.375
626	0.226415	0.0909091	0.0638298	0.4	0.375
627	0.354167	0.3	0.219512	0.285714	0.125
628	0.240741	0.111111	0.111111	0.545455	0.333333
629	0.25	0.111111	0.162791	0.333333	0.428571
630	0.254902	0.111111	0.136364	0.5	0.571429
631	0.222222	0.0833333	0.162791	0.3	0.3
632	0.196429	0.111111	0.111111	0.444444	0.1
633	0.1875	0.111111	0.136364	0.444444	0.222222
634	0.297872	0.0909091	0.195122	0.25	0.111111
635	0.135593	0.2	0.162791	0.272727	0.428571
636	0.226415	0.222222	0.136364	0.4	0.285714
637	0.291667	0.272727	0.111111	0.5	0.25
638	0.203704	0.222222	0.111111	0.555556	0.285714
639	0.306122	0.2	0.111111	0.363636	0.285714
640	0.245283	0.2	0.0869565	0.444444	0.111111
641	0.186441	0.153846	0.146341	0.416667	0.333333
642	0.262295	0.428571	0.162791	0.307692	0.142857
643	0.22807	0.111111	0.0416667	0.5	0.111111
644	0.264151	0.0909091	0.190476	0.454545	0.222222
645	0.15	0.3	0.219512	0.4	0
646	0.185185	0.166667	0.162791	0.333333	0.25
647	0.245614	0.0769231	0.111111	0.142857	0.222222
648	0.218182	0.125	0.0869565	0.25	0.142857
649	0.145455	0	0.136364	0.272727	0.5
650	0.240741	0.125	0.136364	0.555556	0.1
651	0.192308	0.1	0.0869565	0.444444	0.333333
652	0.18	0.1	0.216216	0.333333	0.166667
653	0.140625	0.0833333	0.162791	0.3	0.285714
654	0.254902	0.0909091	0.25	0.272727	0.25
655	0.241379	0.0833333	0.116279	0.2	0.333333
656	0.222222	0.1	0.111111	0.272727	0.333333
657	0.157895	0.111111	0.111111	0.5	0.1
658	0.169811	0.0833333	0.25	0.307692	0.125
659	0.254545	0	0.136364	0.307692	0.142857
660	0.22	0.285714	0.162791	0.2	0.5
661	0.15873	0.222222	0.219512	0.307692	0.111111
662	0.192982	0.0909091	0.219512	0.5	0.222222
663	0.222222	0.3	0.111111	0.3	0.25
664	0.269231	0.1	0.136364	0.3	0.0833333
665	0.145161	0.142857	0.0638298	0.375	0.272727
666	0.16129	0.1	0.190476	0.555556	0.0909091
667	0.276596	0.1	0.111111	0.4	0.2
668	0.169492	0.2	0.0869565	0.153846	0.222222
669	0.166667	0.222222	0.111111	0.3	0.375
670	0.222222	0.0769231	0.25	0.363636	0.428571
671	0.254545	0.25	0.162791	0.444444	0.222222
672	0.22449	0.375	0.111111	0.230769	0.285714
673	0.306122	0.111111	0.136364	0.444444	0.25
674	0.22449	0.1	0.219512	0.454545	0.166667
675	0.203704	0.125	0.111111	0.625	0.333333
676	0.235294	0.153846	0.162791	0.363636	0.333333
677	0.166667	0.181818	0.136364	0.444444	0.25
678	0.27451	0.0833333	0.136364	0.363636	0.333333
679	0.153846	0.222222	0.0869565	0.4	0.2
680	0.211538	0.0833333	0.162791	0.363636	0.142857
681	0.235294	0.0909091	0.219512	0.444444	0.5
682	0.25	0.166667	0.162791	0.363636	0.428571
683	0.26	0.222222	0.25	0.166667	0.333333
684	0.214286	0.0833333	0.162791	0.363636	0.285714
685	0.127273	0.1	0.25	0.25	0.285714
686	0.175439	0.222222	0.136364	0.166667	0.25
687	0.234043	0.0909091	0.136364	0.4	0.272727
688	0.196429	0.1	0.25	0.363636	0.285714
689	0.166667	0.0909091	0.162791	0.583333	0.2
690	0.111111	0.0909091	0.111111	0.444444	0.25
691	0.283019	0.4	0.111111	0.307692	0.25
692	0.203704	0.181818	0.162791	0.333333	0.111111
693	0.254545	0.4	0.111111	0.375	0.25
694	0.229167	0.142857	0.190476	1	0.166667
695	0.230769	0.363636	0.136364	0.5	0
696	0.28	0.333333	0.0652174	0.5	0.111111
697	0.254902	0.333333	0.119048	0.666667	0.222222
698	0.176471	0.166667	0.111111	0.555556	0.111111
699	0.240741	0.166667	0.0869565	0.272727	0.125
700	0.276596	0.2	0.136364	0.571429	0.111111
701	0.288462	0.3	0.162791	0.571429	0
702	0.196078	0.1	0.0869565	0.5	0.25
703	0.235294	0.4	0.111111	0.333333	0.142857
704	0.235294	0.153846	0.136364	0.428571	0
705	0.236364	0.272727	0.190476	0.444444	0.2
706	0.244898	0.153846	0.136364	0.6	0.125
707	0.444444	0.25	0.136364	0.571429	0.111111
708	0.4	0.230769	0.162791	0.4	0.25
709	0.22449	0.0769231	0.162791	0.714286	0.142857
710	0.282609	0.214286	0.190476	0.444444	0.333333
711	0.245614	0.3	0.136364	0.555556	0.111111
712	0.244898	0.166667	0.111111	0.666667	0.285714
713	0.26	0.0833333	0.0638298	0.25	0.125
714	0.265306	0.272727	0.0869565	0.555556	0.285714
715	0.297872	0.333333	0.0416667	0.666667	0.0909091
716	0.215686	0.230769	0.111111	0.571429	0.125
717	0.26087	0.25	0.0638298	0.3	0.25
718	0.311111	0.25	0.0869565	0.4	0.111111
719	0.240741	0.0909091	0.111111	0.857143	0.0909091
720	0.25	0.333333	0.111111	0.375	0.111111
721	0.234043	0.181818	0.0638298	0.181818	0.222222
722	0.254902	0.0666667	0.111111	0.444444	0.285714
723	0.204082	0.2	0.111111	0.363636	0.4
724	0.203704	0.181818	0.0638298	0.454545	0.111111
725	0.265306	0.166667	0.136364	0.333333	0.111111
726	0.319149	0.25	0.162791	0.333333	0.142857
727	0.230769	0.2	0.162791	0.363636	0
728	0.215686	0.2	0.0638298	0.555556	0.125
729	0.418605	0.333333	0.111111	0.444444	0.111111
730	0.285714	0.153846	0.136364	0.833333	0.0909091
731	0.28	0.2	0.111111	0.375	0.111111
732	0.327273	0.2	0.0416667	0.375	0.25
733	0.26087	0.272727	0.225	0.444444	0.125
734	0.254902	0.4	0.0638298	0.5	0.125
735	0.319149	0.181818	0.190476	0.714286	0.333333
736	0.439024	0.230769	0.0638298	0.625	0.125
737	0.24	0.181818	0.219512	0.5	0.142857
738	0.326087	0.272727	0.136364	0.3	0.142857
739	0.3125	0.4	0.136364	0.375	0.285714
740	0.218182	0.307692	0.146341	0.25	0.1
741	0.275862	0.333333	0.190476	0.5	0.166667
742	0.218182	0.333333	0.0869565	0.625	0.285714
743	0.254902	0.166667	0.136364	0.4	0.111111
744	0.222222	0.5	0.0869565	0.714286	0
745	0.196078	0.230769	0.136364	0.75	0.285714
746	0.283019	0.230769	0.190476	0.555556	0.111111
747	0.185185	0.222222	0.190476	0.3	0.166667
748	0.276596	0.25	0.111111	0.714286	0.142857
749	0.185185	0.222222	0.0869565	0.5	0.25
750	0.340909	0.3	0.0869565	0.571429	0.1
751	0.333333	0.181818	0.0714286	0.428571	0.2
752	0.186441	0.25	0.0869565	0.833333	0.142857
753	0.270833	0.272727	0.136364	0.5	0.125
754	0.277778	0.153846	0.142857	0.428571	0.222222
755	0.235294	0.444444	0.0869565	1	0.1
756	0.3125	0.2	0.0869565	0.625	0.111111
757	0.255319	0.153846	0.111111	0.666667	0
758	0.346939	0.0833333	0.0869565	0.363636	0.166667
759	0.414634	0.222222	0.162791	0.666667	0.142857
760	0.186441	0.3	0.219512	0.363636	0.285714
761	0.27451	0.272727	0.0638298	0.428571	0.25
762	0.211538	0.25	0.111111	0.833333	0.285714
763	0.285714	0.181818	0.111111	0.571429	0
764	0.214286	0.111111	0.0869565	0.5	0.181818
765	0.326923	0.3	0.136364	0.5	0.375
766	0.266667	0.181818	0.0416667	0.5	0
767	0.2	0.166667	0.111111	0.444444	0.111111
768	0.232558	0.444444	0.136364	0.571429	0.111111
769	0.26	0.333333	0.0638298	0.625	0.125
770	0.245283	0.2	0.0869565	0.375	0.428571
771	0.266667	0.3	0.0638298	0.272727	0.142857
772	0.244898	0.333333	0.25	0.571429	0.125
773	0.325581	0.181818	0.190476	0.4	0.2
774	0.215686	0.1	0.0416667	0.375	0.166667
775	0.304348	0.133333	0.111111	0.444444	0.166667
776	0.261905	0.25	0.0204082	0.571429	0.125
777	0.192308	0.25	0.162791	0.444444	0.166667
778	0.295455	0.181818	0.162791	0.333333	0.222222
779	0.25	0.25	0.162791	0.625	0.166667
780	0.395349	0.272727	0.0869565	0.222222	0.142857
781	0.291667	0.230769	0.0869565	0.444444	0.125
782	0.176471	0.3	0.0416667	0.5	0.166667
783	0.326531	0.25	0.111111	0.3	0.333333
784	0.204082	0.181818	0.111111	0.625	0.142857
785	0.254902	0.444444	0.111111	0.5	0.125
786	0.25	0.272727	0.0638298	0.5	0.0833333
787	0.207547	0.3	0.111111	0.3	0.142857
788	0.276596	0.166667	0.162791	0.307692	0.1
789	0.295455	0.166667	0.0869565	0.375	0.125
790	0.382979	0.333333	0.136364	0.363636	0.125
791	0.24	0.25	0.190476	0.428571	0.125
792	0.25	0.25	0.111111	0.25	0.2
793	0.170213	0.5	0.219512	0.571429	0.125
794	0.153846	0.375	0.190476	0.222222	0.2
795	0.111111	0.6	0.166667	0.4	0.2
796	0.2	0.6	0.146341	0.5	0.0833333
797	0.217391	0.25	0.162791	0.444444	0.714286
798	0.211538	0.111111	0.162791	0.444444	0
799	0.276596	0.2	0.136364	0.571429	0.111111
800	0.188679	0.5	0.190476	0.428571	0.1
801	0.1875	0.166667	0.162791	0.416667	0
802	0.18	0.111111	0.0869565	0.375	0
803	0.229167	0.571429	0.190476	0.5	0.333333
804	0.122807	0.428571	0.0416667	0.333333	0.166667
805	0.295455	0.375	0.162791	0.5	0.1
806	0.22	0.375	0.111111	0.428571	0.0909091
807	0.18	0.2	0.136364	0.444444	0.2
808	0.217391	0.428571	0.111111	0.375	0.111111
809	0.195652	0.3	0.0638298	0.333333	0
810	0.218182	0.285714	0.162791	0.3	0.0909091
811	0.295455	0.428571	0.162791	0.555556	0.222222
812	0.340909	0.285714	0.111111	0.285714	0.375
813	0.26087	0.428571	0.111111	0.3	0.375
814	0.212766	0.6	0.111111	0.8	0.0769231
815	0.183673	0.333333	0.190476	0.666667	0.375
816	0.227273	0.222222	0.0869565	0.5	0.333333
817	0.145833	0.375	0.219512	0.3	0.5
818	0.211538	0.142857	0.0869565	0.5	0.0769231
819	0.217391	0.333333	0.0638298	0.428571	0
820	0.173913	0.285714	0.136364	0.333333	0.3
821	0.25	0.333333	0.136364	0.714286	0.222222
822	0.25	0.142857	0.0638298	0.272727	0.125
823	0.244898	0.285714	0.0869565	0.363636	0.333333
824	0.26087	0.428571	0.136364	0.222222	0.0909091
825	0.234043	0.222222	0.111111	0.25	0.111111
826	0.2	0.142857	0.136364	0.4	0
827	0.137255	0.333333	0.111111	0.3	0.1
828	0.266667	0.333333	0.136364	0.714286	0.0909091
829	0.229167	0.571429	0.219512	0.428571	0.272727
830	0.2	0.142857	0.136364	0.428571	0.333333
831	0.254545	0.6	0.136364	0.428571	0.2
832	0.255814	0.428571	0.113636	0.2	0.222222
833	0.22449	0.25	0.219512	0.375	0
834	0.183673	0.285714	0.111111	0.833333	0.111111
835	0.195652	0.333333	0.136364	0.714286	0.1
836	0.208333	0.285714	0.219512	0.571429	0.111111
837	0.212766	0.428571	0.162791	0.2	0.111111
838	0.156863	0.428571	0.162791	0.428571	0.375
839	0.188679	0.444444	0.0930233	0.272727	0.181818
840	0.25	0.333333	0.162791	0.4	0.125
841	0.188679	0.333333	0.111111	0.333333	0.222222
842	0.2	0.25	0.111111	0.444444	0.2
843	0.24	0.222222	0.111111	0.375	0.285714
844	0.0961538	0.5	0.111111	0.444444	0.222222
845	0.185185	0.2	0.111111	0.3	0.333333
846	0.176471	0	0.136364	0.333333	0.285714
847	0.244444	0.222222	0.190476	0.571429	0
848	0.176471	0.75	0.136364	0.375	0.333333
849	0.27907	0.285714	0.0638298	0.428571	0.3
850	0.181818	0.5	0.184211	0.5	0.142857
851	0.2	0.571429	0.111111	0.666667	0.25
852	0.1875	0.428571	0.136364	0.375	0.222222
853	0.226415	0	0.116279	0.285714	0.0833333
854	0.229167	0.5	0.136364	0.571429	0.181818
855	0.156863	0.6	0.0869565	0.714286	0.2
856	0.195652	0.222222	0.162791	0.555556	0.25
857	0.291667	0.285714	0.0638298	0.555556	0.285714
858	0.227273	0.166667	0.219512	0.5	0
859	0.269231	0.285714	0.162791	0.4	0.375
860	0.22	0.428571	0.162791	0.8	0.2
861	0.229167	0.375	0.136364	0.428571	0.222222
862	0.255319	0.5	0.111111	0.428571	0.166667
863	0.142857	0.5	0.136364	0.6	0.153846
864	0.226415	0.285714	0.162791	0.833333	0.444444
865	0.232558	0.8	0.0638298	0.833333	0.181818
866	0.24	0.111111	0.136364	0.333333	0.0909091
867	0.166667	0.285714	0.136364	0.666667	0
868	0.340909	0.2	0.0638298	0.333333	0
869	0.169811	0.333333	0.136364	0.428571	0.0909091
870	0.177778	0.5	0.136364	0.444444	0.111111
871	0.23913	0.6	0.0638298	0.666667	0.1
872	0.232558	0.8	0.111111	0.444444	0.142857
873	0.288889	0.166667	0.0869565	0.666667	0.125
874	0.142857	0.444444	0.136364	0.714286	0
875	0.195122	0.571429	0.111111	0.666667	0.375
876	0.208333	0.375	0.111111	0.714286	0.125
877	0.177778	0.5	0.0869565	0.571429	0.3
878	0.191489	0.222222	0.162791	0.714286	0.285714
879	0.191489	0.666667	0.0416667	0.428571	0.111111
880	0.234043	0.333333	0.136364	0.2	0
881	0.166667	0.125	0.25	0.375	0.125
882	0.22	0.571429	0.0869565	0.333333	0.25
883	0.195652	0.125	0.162791	0.333333	0.111111
884	0.22449	0.285714	0.136364	0.375	0.222222
885	0.214286	0.25	0.162791	0.833333	0.0714286
886	0.176471	0.285714	0.190476	0.333333	0.111111
887	0.302326	0.428571	0.162791	0.454545	0
888	0.261905	0.25	0.0638298	0.666667	0.222222
889	0.22	0.0909091	0.0204082	0.272727	0.222222
890	0.234043	0.375	0.162791	0.5	0.222222
891	0.241379	0.222222	0.136364	0.25	0.1
892	0.24	0.3	0.162791	0.571429	0.142857
893	0.240741	0.333333	0.162791	0.375	0.1
894	0.218182	0.5	0.0888889	0.272727	0.1
895	0.313725	0.8	0.0930233	0.285714	0
896	0.235294	0.222222	0.136364	0.444444	0.1
897	0.206897	0.1	0.0869565	0.181818	0
898	0.288462	0.3	0.162791	0.571429	0
899	0.188679	0.5	0.190476	0.428571	0.1
900	0.207547	0.142857	0.111111	0.307692	0
901	0.245283	0.1	0.111111	0.222222	0.125
902	0.269231	0.333333	0.136364	0.285714	0.1
903	0.290909	0.222222	0.136364	0.2	0.0833333
904	0.391304	0.333333	0.162791	0.363636	0.111111
905	0.283019	0.333333	0.219512	0.428571	0
906	0.346939	0.181818	0.219512	0.444444	0.1
907	0.285714	0.222222	0.136364	0.375	0.125
908	0.24	0.272727	0.0869565	0.333333	0
909	0.298246	0.25	0.162791	0.3	0
910	0.28	0.222222	0.219512	0.4	0.111111
911	0.346939	0.25	0.0869565	0.285714	0.111111
912	0.326531	0.571429	0.136364	0.444444	0
913	0.306122	0.5	0.0869565	0.5	0
914	0.181818	0.444444	0.190476	0.428571	0.111111
915	0.326087	0.333333	0.136364	0.2	0.1
916	0.347826	0.2	0.0869565	0.3	0
917	0.22807	0.125	0.136364	0.5	0.0833333
918	0.340426	0.285714	0.0638298	0.25	0
919	0.244898	0.25	0.162791	0.2	0.0909091
920	0.264151	0.3	0.111111	0.333333	0.111111
921	0.265306	0.125	0.0869565	0.272727	0
922	0.307692	0.25	0.111111	0.25	0.1
923	0.354167	0.375	0.136364	0.1	0
924	0.354167	0.2	0.111111	0.153846	0
925	0.218182	0.125	0.162791	0.272727	0
926	0.203704	0.285714	0.136364	0.3	0.111111
927	0.361702	0.285714	0.136364	0.333333	0.1
928	0.294118	0.333333	0.111111	0.428571	0.0833333
929	0.288462	0.125	0.190476	0.25	0.222222
930	0.357143	0.5	0.0869565	0.111111	0.1
931	0.22	0.375	0.0888889	0.333333	0.111111
932	0.288462	0.222222	0.136364	0.222222	0
933	0.326531	0.25	0.111111	0.375	0.125
934	0.291667	0.181818	0.136364	0.5	0.111111
935	0.326531	0.111111	0.190476	0.222222	0
936	0.207547	0.375	0.111111	0.2	0
937	0.294118	0.375	0.190476	0.25	0.111111
938	0.372549	0.272727	0.146341	0.166667	0.0909091
939	0.327586	0.285714	0.111111	0.272727	0.142857
940	0.320755	0.285714	0.190476	0.333333	0.111111
941	0.175439	0.222222	0.111111	0.3	0.1
942	0.301887	0.2	0.0869565	0.375	0.142857
943	0.333333	0.3	0.190476	0.444444	0.111111
944	0.392157	0.3	0.136364	0.444444	0.1
945	0.155172	0	0.111111	0.333333	0
946	0.285714	0.333333	0.190476	0.375	0
947	0.264151	0.6	0.0869565	0.375	0.1
948	0.377778	0.428571	0.136364	0.25	0.0909091
949	0.282609	0.428571	0.184211	0.285714	0.166667
950	0.377358	0.333333	0.136364	0.428571	0.125
951	0.28	0.571429	0.0638298	0.222222	0.111111
952	0.384615	0	0.142857	0.5	0
953	0.245283	0.428571	0.111111	0.571429	0.0909091
954	0.375	0.5	0.162791	0.333333	0
955	0.291667	0.2	0.136364	0.4	0
956	0.277778	0.111111	0.162791	0.272727	0.142857
957	0.297872	0.142857	0.136364	0.5	0
958	0.258621	0.25	0.190476	0.272727	0.111111
959	0.446809	0.375	0.0638298	0.285714	0.1
960	0.2	0.2	0.190476	0.428571	0.111111
961	0.222222	0.428571	0.219512	0.428571	0.0833333
962	0.290909	0.4	0.162791	0.333333	0
963	0.309091	0.25	0.219512	0.375	0.0909091
964	0.304348	0.428571	0.136364	0.375	0.2
965	0.189655	0.1	0.136364	0.5	0.1
966	0.217391	0.25	0.111111	0.428571	0
967	0.375	0.3	0.0416667	0.333333	0
968	0.277778	0.125	0.136364	0.25	0
969	0.22449	0.25	0.0869565	0.3	0
970	0.306122	0.5	0.190476	0.428571	0
971	0.276596	0.428571	0.136364	0.3	0.166667
972	0.326531	0.142857	0.0869565	0.25	0
973	0.3125	0.272727	0.136364	0.333333	0
974	0.272727	0.333333	0.219512	0.25	0.111111
975	0.354167	0.333333	0.136364	0.333333	0.142857
976	0.363636	0.428571	0.136364	0.222222	0.0909091
977	0.3125	0.2	0.282051	0.333333	0.142857
978	0.26	0.571429	0.136364	0.25	0.125
979	0.27451	0.3	0.219512	0.333333	0
980	0.340426	0.25	0.162791	0.571429	0
981	0.192982	0.333333	0.0638298	0.333333	0
982	0.24	0.25	0.190476	0.333333	0.125
983	0.367347	0.25	0.111111	0.375	0.111111
984	0.208333	0.222222	0.0638298	0.375	0
985	0.288462	0.25	0.190476	0.333333	0.125
986	0.285714	0.222222	0.136364	0.230769	0
987	0.176471	0.375	0.136364	0.25	0.111111
988	0.307692	0.181818	0.111111	0.166667	0.111111
989	0.25	0.333333	0.219512	0.285714	0.111111
990	0.222222	0.125	0.219512	0.214286	0.166667
991	0.302326	0.1	0.136364	0.5	0.333333
992	0.22	0.111111	0.282051	0.285714	0
993	0.150943	0.166667	0.195122	0.5	0.166667
994	0.270833	0.166667	0.342857	0.333333	0.142857
995	0.212766	0	0.190476	0.428571	0
996	0.207547	0	0.190476	0.333333	0.2
997	0.196078	0.1	0.0869565	0.5	0.25
998	0.1875	0.166667	0.162791	0.416667	0
999	0.207547	0.142857	0.111111	0.307692	0
1000	0.22449	0	0.111111	0.285714	0.25
1001	0.276596	0.25	0.162791	0.333333	0
1002	0.226415	0.125	0.0638298	0.357143	0.125
1003	0.26087	0.25	0.162791	0.466667	0.2
1004	0.265306	0.111111	0.136364	0.307692	0.166667
1005	0.304348	0.222222	0.162791	0.333333	0.166667
1006	0.212766	0.285714	0.0869565	0.384615	0.25
1007	0.166667	0.2	0.111111	0.266667	0.25
1008	0.192982	0.333333	0.219512	0.333333	0.166667
1009	0.234043	0.285714	0.190476	0.5	0.2
1010	0.25	0.333333	0.190476	0.142857	0.2
1011	0.255319	0.125	0.0869565	0.538462	0.2
1012	0.137255	0.166667	0.136364	0.333333	0.125
1013	0.18	0.222222	0.136364	0.416667	0.2
1014	0.195652	0.111111	0.111111	0.266667	0.166667
1015	0.142857	0.111111	0.136364	0.333333	0
1016	0.163636	0.4	0.162791	0.461538	0.125
1017	0.266667	0.166667	0.136364	0.416667	0.166667
1018	0.195652	0.142857	0.162791	0.1875	0.142857
1019	0.22	0.1	0.162791	0.357143	0.2
1020	0.166667	0	0.190476	0.235294	0.333333
1021	0.169811	0.333333	0.162791	0.375	0.166667
1022	0.204082	0.285714	0.190476	0.384615	0.166667
1023	0.311111	0.25	0.136364	0.222222	0.25
1024	0.326087	0.166667	0.190476	0.4	0
1025	0.204082	0.166667	0.190476	0.333333	0.2
1026	0.288889	0.166667	0.136364	0.357143	0.166667
1027	0.22449	0.111111	0.111111	0.416667	0.125
1028	0.196078	0.166667	0.25	0.416667	0.166667
1029	0.166667	0.166667	0.111111	0.307692	0.166667
1030	0.25	0.285714	0.139535	0.266667	0.2
1031	0.270833	0.125	0.162791	0.285714	0.2
1032	0.156863	0.142857	0.136364	0.5	0.25
1033	0.166667	0.1	0.136364	0.461538	0.2
1034	0.229167	0	0.190476	0.384615	0.25
1035	0.234043	0.125	0.219512	0.357143	0.25
1036	0.333333	0.125	0.282051	0.307692	0.2
1037	0.254902	0.2	0.146341	0.235294	0.142857
1038	0.290909	0.166667	0.111111	0.4	0
1039	0.207547	0.166667	0.136364	0.461538	0.2
1040	0.196078	0	0.219512	0.428571	0.166667
1041	0.235294	0.111111	0.219512	0.384615	0
1042	0.208333	0.1	0.162791	0.538462	0.2
1043	0.226415	0.1	0.219512	0.333333	0.166667
1044	0.12963	0	0.162791	0.357143	0.333333
1045	0.212766	0.111111	0.136364	0.384615	0.25
1046	0.297872	0.2	0.111111	0.285714	0.166667
1047	0.217391	0	0.162791	0.307692	0.142857
1048	0.232558	0.142857	0.216216	0.333333	0.5
1049	0.288462	0.111111	0.162791	0.416667	0.25
1050	0.208333	0.285714	0.219512	0.285714	0.2
1051	0.245283	0	0.230769	0.230769	0.142857
1052	0.25	0.142857	0.136364	0.5	0.142857
1053	0.132075	0.166667	0.162791	0.583333	0.166667
1054	0.244444	0.25	0.190476	0.5	0
1055	0.3125	0.142857	0.136364	0.4	0
1056	0.170213	0	0.190476	0.333333	0.25
1057	0.175439	0	0.136364	0.235294	0.2
1058	0.215686	0.125	0.282051	0.333333	0.166667
1059	0.22449	0.111111	0.190476	0.416667	0.2
1060	0.304348	0.142857	0.162791	0.307692	0
1061	0.140351	0	0.190476	0.25	0.111111
1062	0.178571	0.142857	0.190476	0.384615	0.142857
1063	0.2	0.142857	0.136364	0.5	0
1064	0.188679	0	0.162791	0.266667	0.166667
1065	0.190476	0.142857	0.136364	0.307692	0.166667
1066	0.22449	0.1	0.219512	0.461538	0.2
1067	0.3125	0	0.111111	0.416667	0.166667
1068	0.2	0.142857	0.136364	0.333333	0.25
1069	0.26087	0.166667	0.190476	0.307692	0
1070	0.173913	0.142857	0.0869565	0.428571	0.5
1071	0.255319	0.2	0.111111	0.307692	0.333333
1072	0.1875	0.2	0.190476	0.461538	0.333333
1073	0.136364	0.111111	0.111111	0.416667	0.2
1074	0.204082	0.25	0.162791	0.461538	0.333333
1075	0.148936	0.142857	0.219512	0.384615	0.142857
1076	0.212766	0.25	0.136364	0.583333	0.333333
1077	0.23913	0.125	0.219512	0.307692	0.25
1078	0.229167	0.222222	0.162791	0.357143	0.2
1079	0.14	0	0.190476	0.384615	0.333333
1080	0.107143	0.111111	0.111111	0.266667	0.25
1081	0.166667	0	0.0869565	0.461538	0.25
1082	0.270833	0	0.190476	0.285714	0.2
1083	0.268293	0.125	0.0869565	0.384615	0.111111
1084	0.297872	0.333333	0.162791	0.266667	0.25
1085	0.212766	0	0.162791	0.277778	0.142857
1086	0.173913	0	0.219512	0.307692	0.2
1087	0.215686	0.1	0.190476	0.235294	0.2
1088	0.156863	0.111111	0.136364	0.333333	0.2
1089	0.214286	0.333333	0.111111	0.375	0.111111
1090	0.26087	0.0769231	0.111111	0.333333	0.166667
1091	0.166667	0.3	0.162791	0.2	0.25
1092	0.3125	0.25	0.0652174	0.153846	0.25
1093	0.26	0.111111	0.0930233	0.428571	0.1
1094	0.229167	0.2	0.162791	0.4	0
1095	0.222222	0.2	0.136364	0.272727	0.285714
1096	0.235294	0.4	0.111111	0.333333	0.142857
1097	0.18	0.111111	0.0869565	0.375	0
1098	0.245283	0.1	0.111111	0.222222	0.125
1099	0.22449	0	0.111111	0.285714	0.25
1100	0.169811	0.0833333	0.162791	0.428571	0.25
1101	0.240741	0.2	0.111111	0.3	0.0909091
1102	0.22449	0.0833333	0.136364	0.454545	0.285714
1103	0.306122	0.3	0.0869565	0.375	0.25
1104	0.265306	0.166667	0.190476	0.4	0.25
1105	0.255319	0	0.0869565	0.333333	0.333333
1106	0.183673	0.153846	0.190476	0.3	0.142857
1107	0.186441	0.222222	0.162791	0.272727	0.111111
1108	0.2	0.0909091	0.111111	0.363636	0.125
1109	0.24	0	0.111111	0.25	0.285714
1110	0.270833	0.0909091	0.111111	0.272727	0.125
1111	0.25	0.25	0.111111	0.428571	0.2
1112	0.196078	0.0769231	0.111111	0.375	0.285714
1113	0.212766	0.181818	0.190476	0.3	0.25
1114	0.26087	0.181818	0.0869565	0.166667	0
1115	0.269231	0	0.0869565	0.3	0.0909091
1116	0.340909	0.25	0.0416667	0.222222	0.111111
1117	0.23913	0.222222	0.111111	0.181818	0.1
1118	0.188679	0.0769231	0.0869565	0.3	0.125
1119	0.318182	0.25	0.111111	0.363636	0.166667
1120	0.230769	0.1	0.0204082	0.333333	0.25
1121	0.22	0.0909091	0.136364	0.2	0.111111
1122	0.270833	0.181818	0.136364	0.333333	0.333333
1123	0.340426	0.111111	0.162791	0.363636	0
1124	0.173077	0.25	0.0638298	0.272727	0.125
1125	0.276596	0.25	0.0869565	0.3	0.25
1126	0.265306	0.0833333	0.0638298	0.375	0.2
1127	0.188679	0.111111	0.111111	0.222222	0.25
1128	0.2	0.111111	0.162791	0.222222	0.25
1129	0.266667	0.2	0.139535	0.181818	0.125
1130	0.211538	0.333333	0.136364	0.5	0.285714
1131	0.297872	0.222222	0.136364	0.333333	0.333333
1132	0.26087	0.166667	0.0638298	0.3	0.5
1133	0.196078	0.375	0.162791	0.333333	0.142857
1134	0.276596	0.2	0.190476	0.181818	0.142857
1135	0.265306	0.333333	0.0638298	0.571429	0.125
1136	0.245283	0.25	0.0930233	0.153846	0.222222
1137	0.196721	0.25	0.0869565	0.363636	0
1138	0.294118	0.25	0.162791	0.3	0.125
1139	0.235294	0.2	0.0869565	0.272727	0.111111
1140	0.226415	0.444444	0.136364	0.333333	0
1141	0.22449	0.166667	0.136364	0.272727	0.285714
1142	0.240741	0.272727	0.0638298	0.166667	0.25
1143	0.145455	0.285714	0.111111	0.181818	0.166667
1144	0.18	0.181818	0.162791	0.333333	0.6
1145	0.26	0.125	0.190476	0.333333	0.111111
1146	0.318182	0.222222	0.136364	0.375	0.222222
1147	0.27907	0.222222	0.0714286	0.666667	0.2
1148	0.232143	0.3	0.111111	0.375	0.333333
1149	0.2	0.0909091	0.136364	0.333333	0.125
1150	0.192982	0.3	0.116279	0.25	0.222222
1151	0.24	0.375	0.111111	0.333333	0.1
1152	0.169811	0.111111	0.162791	0.3	0.111111
1153	0.234043	0.0833333	0.162791	0.363636	0.142857
1154	0.3	0	0.162791	0.25	0
1155	0.23913	0.5	0.0869565	0.25	0.333333
1156	0.277778	0.375	0.219512	0.25	0.125
1157	0.254902	0.2	0.0869565	0.428571	0.25
1158	0.215686	0.181818	0.111111	0.375	0.125
1159	0.291667	0.1	0.136364	0.375	0.0909091
1160	0.196429	0.142857	0.0638298	0.5	0.181818
1161	0.214286	0.375	0.162791	0.333333	0.1
1162	0.217391	0.1	0.136364	0.5	0.222222
1163	0.226415	0.2	0.219512	0.181818	0.25
1164	0.209302	0.375	0.111111	0.375	0.25
1165	0.319149	0.166667	0.25	0.444444	0.285714
1166	0.3	0.25	0.219512	0.222222	0.111111
1167	0.217391	0.222222	0.136364	0.272727	0.333333
1168	0.22449	0.25	0.136364	0.375	0
1169	0.244444	0.1	0.111111	0.272727	0.2
1170	0.244898	0.125	0.111111	0.375	0.4
1171	0.204082	0.0714286	0.111111	0.444444	0.166667
1172	0.209302	0.181818	0.0416667	0.375	0.285714
1173	0.326087	0.181818	0.0638298	0.3	0.4
1174	0.142857	0.222222	0.111111	0.333333	0.1
1175	0.282609	0.3	0.190476	0.444444	0.166667
1176	0.311111	0.0909091	0.136364	0.375	0.333333
1177	0.196078	0.166667	0.162791	0.181818	0.125
1178	0.255319	0.375	0.111111	0.333333	0.4
1179	0.230769	0.181818	0.0869565	0.181818	0.142857
1180	0.137255	0.222222	0.219512	0.625	0.142857
1181	0.166667	0.571429	0.0416667	0.2	0.285714
1182	0.2	0.2	0.0869565	0.5	0.0833333
1183	0.285714	0.222222	0.0869565	0.181818	0.333333
1184	0.340909	0.2	0.136364	0.214286	0.222222
1185	0.217391	0.0909091	0.136364	0.375	0.285714
1186	0.333333	0.272727	0.162791	0.25	0.285714
1187	0.196078	0.3	0.0416667	0.25	0.125
1188	0.283019	0.181818	0.219512	0.285714	0
1189	0.26087	0.363636	0.111111	0.428571	0.125
1190	0.285714	0.272727	0.190476	0.25	0.5
1191	0.211538	0.375	0.166667	0.181818	0.2
1192	0.235294	0.375	0.175	0.6	0
1193	0.229167	0.181818	0.162791	0.333333	0.333333
1194	0.245283	0.181818	0.190476	0.333333	0.1
1195	0.235294	0.153846	0.136364	0.428571	0
1196	0.229167	0.571429	0.190476	0.5	0.333333
1197	0.269231	0.333333	0.136364	0.285714	0.1
1198	0.276596	0.25	0.162791	0.333333	0
1199	0.169811	0.0833333	0.162791	0.428571	0.25
1200	0.218182	0.3	0.136364	0.375	0.0769231
1201	0.276596	0.555556	0.190476	0.272727	0.222222
1202	0.254902	0.272727	0.0869565	0.5	0.0909091
1203	0.215686	0.153846	0.136364	0.333333	0.2
1204	0.282609	0.444444	0.136364	0.428571	0.25
1205	0.26087	0.454545	0.162791	0.375	0
1206	0.25	0.333333	0.219512	0.333333	0
1207	0.363636	0.625	0.190476	0.3	0.1
1208	0.319149	0.333333	0.111111	0.333333	0.571429
1209	0.297872	0.3	0.0869565	0.2	0.222222
1210	0.176471	0.375	0.219512	0.6	0.0769231
1211	0.173077	0.363636	0.111111	0.5	0.375
1212	0.325581	0.166667	0.111111	0.375	0.2
1213	0.208333	0.272727	0.0869565	0.2	0.0909091
1214	0.2	0.222222	0.136364	0.375	0.0769231
1215	0.282609	0.375	0.190476	0.5	0
1216	0.1875	0.333333	0.219512	0.222222	0.181818
1217	0.26	0.363636	0.136364	0.375	0.222222
1218	0.137255	0.1	0.0869565	0.3	0
1219	0.230769	0.333333	0.111111	0.272727	0.333333
1220	0.244898	0.444444	0.0869565	0.25	0.0909091
1221	0.355556	0.4	0.25	0.272727	0.111111
1222	0.26	0.1	0.162791	0.3	0
1223	0.173077	0.375	0.136364	0.333333	0.1
1224	0.25	0.222222	0.111111	0.375	0.2
1225	0.192308	0.4	0.25	0.5	0.272727
1226	0.285714	0.1	0.162791	0.285714	0.2
1227	0.220339	0.375	0.190476	0.285714	0.2
1228	0.295455	0.444444	0.195122	0.222222	0.222222
1229	0.188679	0.3	0.190476	0.428571	0.1
1230	0.244898	0.333333	0.190476	0.428571	0.25
1231	0.234043	0.363636	0.136364	0.375	0.375
1232	0.326087	0.333333	0.25	0.428571	0
1233	0.25	0.3	0.0638298	0.375	0.111111
1234	0.24	0.3	0.190476	0.5	0.375
1235	0.222222	0.454545	0.205128	0.181818	0.181818
1236	0.403846	0.375	0.136364	0.3	0
1237	0.157895	0.222222	0.136364	0.375	0.222222
1238	0.125	0.181818	0.136364	0.2	0.2
1239	0.25	0.272727	0.162791	0.428571	0.285714
1240	0.276596	0.5	0.162791	0.333333	0.222222
1241	0.240741	0.25	0.162791	0.2	0.5
1242	0.211538	0	0.162791	0.375	0.125
1243	0.282609	0.166667	0.190476	0.428571	0.25
1244	0.26	0.428571	0.190476	0.428571	0.2
1245	0.318182	0.2	0.136364	0.5	0.3
1246	0.145833	0.333333	0.097561	0.6	0.142857
1247	0.210526	0.4	0.162791	0.5	0.428571
1248	0.304348	0.444444	0.162791	0.428571	0.1
1249	0.259259	0	0.142857	0.333333	0.0833333
1250	0.192308	0.333333	0.111111	0.428571	0.3
1251	0.148148	0.375	0.111111	0.375	0
1252	0.208333	0.272727	0.0638298	0.3	0.25
1253	0.326531	0.2	0.0416667	0.3	0.125
1254	0.1875	0.111111	0.219512	0.333333	0.111111
1255	0.210526	0.2	0.190476	0.3	0.222222
1256	0.163636	0.3	0.111111	0.6	0.333333
1257	0.265306	0.4	0.190476	0.5	0.222222
1258	0.291667	0.333333	0.111111	0.5	0.272727
1259	0.240741	0.285714	0.136364	0.75	0.153846
1260	0.36	0.2	0.111111	0.428571	0.181818
1261	0.302326	0.5	0.136364	0.428571	0.444444
1262	0.27451	0.181818	0.136364	0.222222	0.2
1263	0.130435	0.2	0.162791	0.5	0.2
1264	0.265306	0.153846	0.0869565	0.375	0.1
1265	0.27451	0.222222	0.162791	0.285714	0
1266	0.302326	0.5	0.25	0.2	0.25
1267	0.22449	0.375	0.162791	0.5	0.1
1268	0.217391	0.5	0.136364	0.333333	0.142857
1269	0.270833	0.25	0.136364	0.5	0.285714
1270	0.282609	0.6	0.219512	0.571429	0
1271	0.3	0.555556	0.0638298	0.5	0.571429
1272	0.22	0.4	0.162791	0.571429	0.285714
1273	0.191489	0.5	0.0869565	0.666667	0.0833333
1274	0.255319	0.272727	0.219512	0.375	0.285714
1275	0.340909	0.444444	0.0638298	0.285714	0.25
1276	0.270833	0.363636	0.136364	0.222222	0
1277	0.204082	0.0909091	0.0869565	0.25	0.125
1278	0.306122	0.4	0.136364	0.222222	0.111111
1279	0.208333	0.0909091	0.162791	0.375	0.111111
1280	0.369565	0.2	0.136364	0.25	0.375
1281	0.173913	0.181818	0.190476	0.428571	0
1282	0.211538	0.333333	0.136364	0.222222	0.25
1283	0.340909	0.3	0.136364	0.25	0.0833333
1284	0.244444	0.181818	0.190476	0.5	0.222222
1285	0.230769	0.153846	0.111111	0.3	0.375
1286	0.150943	0.4	0.0869565	0.333333	0.222222
1287	0.177419	0.2	0.190476	0.333333	0.166667
1288	0.235294	0.4	0.162791	0.444444	0.222222
1289	0.172414	0.3	0.111111	0.3	0
1290	0.259259	0.25	0.0425532	0.333333	0.166667
1291	0.214286	0.25	0.0930233	0.571429	0.153846
1292	0.163636	0.2	0.136364	0.25	0.166667
1293	0.314815	0.2	0.0638298	0.363636	0.0833333
1294	0.236364	0.272727	0.190476	0.444444	0.2
1295	0.122807	0.428571	0.0416667	0.333333	0.166667
1296	0.290909	0.222222	0.136364	0.2	0.0833333
1297	0.226415	0.125	0.0638298	0.357143	0.125
1298	0.240741	0.2	0.111111	0.3	0.0909091
1299	0.218182	0.3	0.136364	0.375	0.0769231
1300	0.25	0.181818	0.111111	0.307692	0.181818
1301	0.301887	0.3	0.190476	0.333333	0.0769231
1302	0.240741	0.166667	0.162791	0.363636	0.272727
1303	0.391304	0.333333	0.111111	0.444444	0.2
1304	0.166667	0.25	0.162791	0.272727	0.2
1305	0.229508	0.222222	0.136364	0.363636	0.166667
1306	0.25	0.333333	0.162791	0.333333	0.3
1307	0.218182	0.222222	0.111111	0.222222	0.181818
1308	0.294118	0.2	0.0869565	0.363636	0.181818
1309	0.27451	0.25	0.0416667	0.375	0.0666667
1310	0.2	0.166667	0.136364	0.333333	0.181818
1311	0.319149	0.3	0.136364	0.272727	0.272727
1312	0.188679	0.3	0.0869565	0.25	0.272727
1313	0.163934	0.111111	0.0869565	0.4	0.142857
1314	0.254902	0.25	0.136364	0.333333	0.166667
1315	0.24	0.1	0.136364	0.166667	0.153846
1316	0.133333	0.166667	0.0869565	0.272727	0.3
1317	0.211538	0.25	0.111111	0.230769	0.222222
1318	0.189655	0.222222	0.111111	0.416667	0.166667
1319	0.245283	0.2	0.0638298	0.444444	0.272727
1320	0.294118	0.3	0.136364	0.416667	0.0909091
1321	0.214286	0.111111	0.162791	0.230769	0
1322	0.245283	0.111111	0.111111	0.363636	0.181818
1323	0.226415	0.25	0.0869565	0.272727	0.166667
1324	0.218182	0.3	0.162791	0.5	0.142857
1325	0.283019	0.25	0.136364	0.5	0.166667
1326	0.184615	0.25	0.162791	0.333333	0.166667
1327	0.24	0.2	0.113636	0.272727	0.3
1328	0.152542	0.2	0.0869565	0.444444	0.181818
1329	0.222222	0.222222	0.162791	0.444444	0.2
1330	0.3125	0.555556	0.0638298	0.272727	0.3
1331	0.222222	0.222222	0.162791	0.444444	0.0909091
1332	0.226415	0.333333	0.0416667	0.4	0.0909091
1333	0.264151	0.333333	0.0869565	0.333333	0.181818
1334	0.290909	0.363636	0.146341	0.230769	0.25
1335	0.258065	0.428571	0.111111	0.333333	0.1
1336	0.245614	0.25	0.136364	0.555556	0.181818
1337	0.283019	0.0909091	0.136364	0.363636	0.166667
1338	0.186441	0.3	0.162791	0.444444	0.1
1339	0.25	0.272727	0.25	0.5	0.3
1340	0.358491	0.0769231	0.111111	0.25	0.166667
1341	0.192982	0.125	0.136364	0.166667	0.1
1342	0.207547	0.0833333	0.190476	0.444444	0.0909091
1343	0.283019	0.285714	0.111111	0.3	0.272727
1344	0.211538	0.1	0.136364	0.5	0.153846
1345	0.111111	0.222222	0.097561	0.375	0.25
1346	0.254237	0.3	0.136364	0.5	0.2
1347	0.25	0.2	0.136364	0.444444	0.3
1348	0.258621	0.0833333	0.142857	0.222222	0.25
1349	0.218182	0.222222	0.0638298	0.444444	0.153846
1350	0.175439	0.25	0.0869565	0.555556	0.0769231
1351	0.166667	0.181818	0.0869565	0.333333	0
1352	0.320755	0.222222	0.111111	0.230769	0.222222
1353	0.215686	0.285714	0.136364	0.375	0.0909091
1354	0.213115	0.222222	0.219512	0.230769	0.3
1355	0.301887	0.2	0.0638298	0.375	0.166667
1356	0.240741	0.3	0.190476	0.5	0.181818
1357	0.288462	0.222222	0.0638298	0.333333	0.142857
1358	0.241379	0.142857	0.111111	0.428571	0.214286
1359	0.196721	0.222222	0.111111	0.3	0.25
1360	0.326087	0.375	0.0869565	0.3	0.0714286
1361	0.206897	0.0909091	0.111111	0.272727	0.166667
1362	0.0961538	0.375	0.111111	0.333333	0.166667
1363	0.240741	0.166667	0.111111	0.4	0.0833333
1364	0.206897	0.428571	0.111111	0.5	0.272727
1365	0.22	0.571429	0.162791	0.153846	0.0909091
1366	0.3	0.25	0.282051	0.333333	0
1367	0.22	0.375	0.0869565	0.25	0.25
1368	0.2	0.125	0.0869565	0.333333	0.1
1369	0.230769	0.25	0.111111	0.272727	0.1
1370	0.14	0.3	0.0869565	0.5	0.181818
1371	0.346939	0.181818	0.162791	0.272727	0.222222
1372	0.196078	0.222222	0.136364	0.3	0.363636
1373	0.185185	0.181818	0.25	0.4	0.222222
1374	0.207547	0.333333	0.111111	0.333333	0.2
1375	0.2	0.4	0.136364	0.4	0.181818
1376	0.230769	0.222222	0.0416667	0.181818	0.1
1377	0.326923	0.3	0.111111	0.272727	0.2
1378	0.125	0.1	0.111111	0.4	0.2
1379	0.236364	0.222222	0.111111	0.3	0.181818
1380	0.204082	0.333333	0.0869565	0.3	0.133333
1381	0.307692	0.375	0.162791	0.166667	0.2
1382	0.185185	0.2	0.0638298	0.2	0.363636
1383	0.196078	0.0909091	0.136364	0.333333	0.181818
1384	0.277778	0.166667	0.136364	0.333333	0.181818
1385	0.245283	0.3	0.162791	0.375	0.181818
1386	0.2	0.181818	0.190476	0.363636	0.1
1387	0.191489	0.363636	0.190476	0.6	0.333333
1388	0.196078	0.272727	0.136364	0.333333	0.1
1389	0.297872	0.375	0.0652174	0.583333	0.375
1390	0.22	0.375	0.175	0.4	0.2
1391	0.295455	0.181818	0.136364	0.384615	0.1
1392	0.230769	0.181818	0.190476	0.384615	0.666667
1393	0.244898	0.153846	0.136364	0.6	0.125
1394	0.295455	0.375	0.162791	0.5	0.1
1395	0.391304	0.333333	0.162791	0.363636	0.111111
1396	0.26087	0.25	0.162791	0.466667	0.2
1397	0.22449	0.0833333	0.136364	0.454545	0.285714
1398	0.276596	0.555556	0.190476	0.272727	0.222222
1399	0.25	0.181818	0.111111	0.307692	0.181818
1400	0.24	0.272727	0.190476	0.363636	0.222222
1401	0.25	0.25	0.136364	0.5	0.375
1402	0.357143	0.3	0.111111	0.454545	0.8
1403	0.302326	0.333333	0.136364	0.416667	0.125
1404	0.214286	0.333333	0.111111	0.5	0.1
1405	0.380952	0.444444	0.136364	0.727273	0.25
1406	0.25	0.333333	0.219512	0.272727	0.428571
1407	0.229167	0.3	0.111111	0.384615	0.111111
1408	0.348837	0.375	0.111111	0.4	0.444444
1409	0.18	0.363636	0.219512	0.5	0.428571
1410	0.447368	0.166667	0.111111	0.307692	0.375
1411	0.244444	0.166667	0.0869565	0.5	0
1412	0.142857	0.222222	0.0638298	0.545455	0.444444
1413	0.212766	0.375	0.0869565	0.363636	0.375
1414	0.27907	0.333333	0.111111	0.307692	0.2
1415	0.297872	0.363636	0.136364	0.416667	0.25
1416	0.244444	0.1	0.162791	0.461538	0.333333
1417	0.291667	0.333333	0.0869565	0.538462	0.571429
1418	0.255319	0.444444	0.111111	0.230769	0.375
1419	0.372093	0.4	0.136364	0.333333	0.125
1420	0.173077	0.1	0.162791	0.461538	0.142857
1421	0.204082	0.375	0.111111	0.5	0.666667
1422	0.318182	0.222222	0.162791	0.545455	0.833333
1423	0.333333	0.272727	0.136364	0.5	0.444444
1424	0.196078	0.1	0.162791	0.363636	0.222222
1425	0.272727	0.375	0.111111	0.5	0.375
1426	0.27907	0.444444	0.225	0.416667	0.25
1427	0.244898	0.3	0.162791	0.454545	0.428571
1428	0.229167	0.333333	0.0869565	0.6	0.5
1429	0.217391	0.363636	0.111111	0.7	0.428571
1430	0.340909	0.2	0.136364	0.6	0.285714
1431	0.208333	0.3	0.162791	0.307692	0.285714
1432	0.176471	0.3	0.219512	0.25	0.25
1433	0.254902	0.333333	0.175	0.266667	0.333333
1434	0.365385	0.375	0.190476	0.583333	0.142857
1435	0.333333	0.222222	0.136364	0.545455	0.25
1436	0.196078	0.3	0.25	0.5	0.375
1437	0.285714	0.272727	0.219512	0.454545	0.142857
1438	0.318182	0.363636	0.136364	0.5	0.428571
1439	0.326531	0.25	0.162791	0.384615	0.375
1440	0.196078	0	0.0869565	0.307692	0.142857
1441	0.23913	0.166667	0.219512	0.454545	0.5
1442	0.270833	0.428571	0.111111	0.454545	0.222222
1443	0.302326	0.2	0.190476	0.363636	0.5
1444	0.177778	0.333333	0.153846	0.272727	0.4
1445	0.34	0.272727	0.136364	0.5	0.5
1446	0.380952	0.444444	0.0869565	0.333333	0.428571
1447	0.294118	0	0.0909091	0.272727	0.333333
1448	0.363636	0.333333	0.136364	0.6	0.5
1449	0.276596	0.375	0.136364	0.545455	0.1
1450	0.244444	0.272727	0.162791	0.727273	0
1451	0.340426	0.0909091	0.111111	0.357143	0.142857
1452	0.27907	0.111111	0.190476	0.4	0.5
1453	0.367347	0.2	0.282051	0.357143	0.25
1454	0.347826	0.3	0.111111	0.4	0.375
1455	0.2	0.272727	0.162791	0.5	0.25
1456	0.276596	0.333333	0.219512	0.363636	0.181818
1457	0.27451	0.285714	0.0638298	0.3	0.272727
1458	0.245283	0.2	0.25	0.6	0.2
1459	0.255814	0.333333	0.136364	0.454545	0.333333
1460	0.26	0.181818	0.219512	0.307692	0.375
1461	0.136364	0.333333	0.162791	0.363636	0.375
1462	0.304348	0.25	0.111111	0.545455	0.428571
1463	0.26	0.1	0.162791	0.363636	0.222222
1464	0.317073	0.333333	0.136364	0.285714	0.285714
1465	0.348837	0.375	0.136364	0.5	0.25
1466	0.227273	0.333333	0.111111	0.5	0.4
1467	0.404762	0.25	0.0869565	0.5	0.333333
1468	0.266667	0.6	0.190476	0.545455	0.333333
1469	0.25	0.4	0.0869565	0.5	0.428571
1470	0.229167	0.555556	0.190476	0.416667	0.6
1471	0.285714	0.5	0.136364	0.333333	0.333333
1472	0.212766	0.272727	0.190476	0.545455	0.333333
1473	0.23913	0.3	0.162791	0.363636	0.8
1474	0.255319	0.363636	0.219512	0.416667	0.428571
1475	0.212766	0.0909091	0.190476	0.333333	0.333333
1476	0.24	0.272727	0.162791	0.307692	0.285714
1477	0.191489	0.0909091	0.219512	0.545455	0.285714
1478	0.270833	0.2	0.0638298	0.333333	0.428571
1479	0.268293	0.181818	0.111111	0.6	0.272727
1480	0.244898	0.333333	0.190476	0.416667	0.5
1481	0.325581	0.181818	0.25	0.4	0.0909091
1482	0.227273	0.181818	0.136364	0.363636	0.428571
1483	0.319149	0.153846	0.136364	0.357143	0.428571
1484	0.229167	0.272727	0.111111	0.4	0.25
1485	0.272727	0.181818	0.111111	0.25	0.2
1486	0.363636	0.25	0.190476	0.571429	0.125
1487	0.25	0.272727	0.136364	0.375	0.0909091
1488	0.226415	0.375	0.139535	0.272727	0.5
1489	0.382979	0.375	0.119048	0.5	0.0833333
1490	0.196078	0.0833333	0.162791	0.444444	0.0909091
1491	0.236364	0.181818	0.111111	0.3	0.375
1492	0.444444	0.25	0.136364	0.571429	0.111111
1493	0.22	0.375	0.111111	0.428571	0.0909091
1494	0.283019	0.333333	0.219512	0.428571	0
1495	0.265306	0.111111	0.136364	0.307692	0.166667
1496	0.306122	0.3	0.0869565	0.375	0.25
1497	0.254902	0.272727	0.0869565	0.5	0.0909091
1498	0.301887	0.3	0.190476	0.333333	0.0769231
1499	0.24	0.272727	0.190476	0.363636	0.222222
1500	0.306122	0.153846	0.219512	0.3	0.2
1501	0.244898	0.181818	0.162791	0.571429	0.25
1502	0.2	0.142857	0.136364	0.5	0.111111
1503	0.285714	0.2	0.136364	0.444444	0.2
1504	0.291667	0.181818	0.219512	0.4	0.1
1505	0.28	0.2	0.136364	0.285714	0.222222
1506	0.369565	0.3	0.0869565	0.3	0.1
1507	0.24	0.375	0.162791	0.5	0.272727
1508	0.235294	0.363636	0.219512	0.666667	0.375
1509	0.282609	0.272727	0.0638298	0.333333	0.333333
1510	0.25	0.166667	0.136364	0.3	0.0909091
1511	0.283019	0.1	0.0869565	0.5	0.0769231
1512	0.270833	0.222222	0.0638298	0.25	0.0909091
1513	0.255319	0.2	0.190476	0.2	0.3
1514	0.25	0.153846	0.136364	0.333333	0.1
1515	0.22449	0.222222	0.136364	0.4	0.125
1516	0.245283	0.2	0.162791	0.25	0.333333
1517	0.211538	0.3	0.136364	0.222222	0.0909091
1518	0.3125	0.272727	0.162791	0.25	0.25
1519	0.3	0.1	0.162791	0.4	0.125
1520	0.211538	0.222222	0.111111	0.444444	0.1
1521	0.291667	0.222222	0.190476	0.333333	0.2
1522	0.254902	0.272727	0.136364	0.666667	0.272727
1523	0.27451	0.222222	0.25	0.25	0.2
1524	0.254237	0.375	0.136364	0.25	0.333333
1525	0.311111	0.3	0.166667	0.333333	0.1
1526	0.226415	0.181818	0.162791	0.375	0.1
1527	0.285714	0.333333	0.190476	0.375	0.25
1528	0.276596	0.25	0.136364	0.5	0.222222
1529	0.26	0.2	0.111111	0.375	0.25
1530	0.291667	0.444444	0.162791	0.2	0.111111
1531	0.333333	0.444444	0.190476	0.428571	0.1
1532	0.259259	0.333333	0.146341	0.166667	0.444444
1533	0.25	0.375	0.282051	0.4	0
1534	0.307692	0.222222	0.190476	0.5	0.1
1535	0.354167	0.181818	0.111111	0.181818	0.0909091
1536	0.264151	0.272727	0.190476	0.571429	0
1537	0.291667	0.25	0.190476	0.444444	0.222222
1538	0.277778	0.25	0.190476	0.3	0.2
1539	0.160714	0.111111	0.0869565	0.333333	0.285714
1540	0.22	0.166667	0.190476	0.375	0.25
1541	0.25	0.428571	0.111111	0.571429	0.2
1542	0.333333	0.2	0.190476	0.428571	0.444444
1543	0.212766	0.5	0.184211	0.5	0.142857
1544	0.245614	0.4	0.0638298	0.428571	0.25
1545	0.291667	0.3	0.111111	0.375	0.222222
1546	0.320755	0.0769231	0.142857	0.5	0.181818
1547	0.230769	0.333333	0.0416667	0.571429	0.0833333
1548	0.185185	0.375	0.0869565	0.333333	0.2
1549	0.22449	0.166667	0.136364	0.4	0.111111
1550	0.313725	0.0909091	0.136364	0.272727	0.125
1551	0.229167	0.25	0.136364	0.285714	0.25
1552	0.245614	0.333333	0.25	0.272727	0.1
1553	0.245283	0.3	0.0869565	0.5	0.2
1554	0.207547	0.166667	0.111111	0.666667	0.222222
1555	0.28	0.333333	0.162791	0.666667	0
1556	0.210526	0.285714	0.136364	0.6	0.153846
1557	0.320755	0.333333	0.282051	0.375	0.181818
1558	0.26087	0.333333	0.136364	0.375	0.0833333
1559	0.240741	0.0833333	0.111111	0.2	0.0909091
1560	0.227273	0.333333	0.136364	0.428571	0.2
1561	0.28	0.153846	0.136364	0.5	0.222222
1562	0.218182	0.222222	0.0869565	0.25	0.0909091
1563	0.26087	0.333333	0.136364	0.181818	0.428571
1564	0.215686	0.375	0.219512	0.428571	0
1565	0.26087	0.333333	0.190476	0.444444	0.142857
1566	0.211538	0.111111	0.162791	0.428571	0.285714
1567	0.297872	0.230769	0.136364	0.333333	0.125
1568	0.255814	0.272727	0.111111	0.428571	0.222222
1569	0.26	0.272727	0.219512	0.333333	0.285714
1570	0.183673	0.333333	0.219512	0.375	0.181818
1571	0.22	0.166667	0.190476	0.333333	0.125
1572	0.452381	0.3	0.111111	0.25	0.25
1573	0.166667	0.363636	0.190476	0.333333	0.1
1574	0.196078	0.333333	0.0638298	0.375	0.5
1575	0.269231	0.272727	0.219512	0.2	0.111111
1576	0.176471	0.2	0.136364	0.5	0.25
1577	0.3	0.333333	0.111111	0.222222	0.222222
1578	0.191489	0.181818	0.162791	0.375	0.153846
1579	0.25	0.2	0.162791	0.333333	0.25
1580	0.244898	0.181818	0.136364	0.230769	0.181818
1581	0.318182	0.181818	0.0638298	0.428571	0.375
1582	0.32	0.153846	0.136364	0.272727	0.222222
1583	0.211538	0.272727	0.25	0.285714	0.1
1584	0.333333	0.272727	0.219512	0.3	0.333333
1585	0.234043	0.230769	0.190476	0.4	0.285714
1586	0.285714	0.25	0.190476	0.166667	0.2
1587	0.235294	0.333333	0.166667	0.416667	0.333333
1588	0.285714	0.2	0.146341	0.333333	0.181818
1589	0.282609	0.0769231	0.162791	0.333333	0.2
1590	0.245283	0.0769231	0.111111	0.454545	0.222222
1591	0.4	0.230769	0.162791	0.4	0.25
1592	0.18	0.2	0.136364	0.444444	0.2
1593	0.346939	0.181818	0.219512	0.444444	0.1
1594	0.304348	0.222222	0.162791	0.333333	0.166667
1595	0.265306	0.166667	0.190476	0.4	0.25
1596	0.215686	0.153846	0.136364	0.333333	0.2
1597	0.240741	0.166667	0.162791	0.363636	0.272727
1598	0.25	0.25	0.136364	0.5	0.375
1599	0.306122	0.153846	0.219512	0.3	0.2
1600	0.282609	0.0769231	0.111111	0.272727	0.428571
1601	0.318182	0.307692	0.219512	0.363636	0.111111
1602	0.346154	0.181818	0.25	0.333333	0.0909091
1603	0.333333	0.166667	0.190476	0.416667	0.375
1604	0.265306	0.0833333	0.219512	0.333333	0.375
1605	0.244898	0.166667	0.111111	0.333333	0.375
1606	0.22449	0.333333	0.136364	0.5	0.166667
1607	0.22	0.142857	0.162791	0.3	0.375
1608	0.295455	0.25	0.111111	0.25	0.714286
1609	0.318182	0.153846	0.0638298	0.230769	0.0909091
1610	0.2	0.0909091	0.136364	0.363636	0.166667
1611	0.255319	0.333333	0.190476	0.181818	0.333333
1612	0.295455	0.181818	0.190476	0.25	0.181818
1613	0.340426	0.142857	0.111111	0.363636	0.222222
1614	0.16	0.0909091	0.0869565	0.416667	0.285714
1615	0.230769	0.181818	0.0638298	0.636364	0.333333
1616	0.244898	0.166667	0.111111	0.272727	0.0909091
1617	0.355556	0.25	0.190476	0.285714	0.111111
1618	0.188679	0.2	0.162791	0.307692	0
1619	0.270833	0.0909091	0.136364	0.333333	0.375
1620	0.463415	0.5	0.25	0.5	0.5
1621	0.319149	0.153846	0.162791	0.3	0.272727
1622	0.4	0.2	0.25	0.3	0.2
1623	0.333333	0.333333	0.190476	0.3	0.333333
1624	0.266667	0.272727	0.166667	0.25	0.222222
1625	0.3125	0.272727	0.0869565	0.4	0.1
1626	0.244898	0.181818	0.162791	0.4	0.428571
1627	0.348837	0.333333	0.190476	0.5	0.375
1628	0.244898	0.0833333	0.190476	0.4	0.111111
1629	0.22449	0.166667	0.0869565	0.363636	0.111111
1630	0.291667	0.272727	0.25	0.3	0.222222
1631	0.269231	0.133333	0.119048	0.133333	0.444444
1632	0.237288	0.2	0.136364	0.307692	0.125
1633	0.2	0.2	0.136364	0.5	0.222222
1634	0.285714	0.166667	0.136364	0.454545	0.333333
1635	0.203704	0.25	0.25	0.272727	0.125
1636	0.22449	0.333333	0.282051	0.454545	0.571429
1637	0.288462	0.142857	0.219512	0.230769	0.333333
1638	0.105263	0	0.111111	0.153846	0.125
1639	0.340909	0.0714286	0.190476	0.4	0.25
1640	0.235294	0.222222	0.219512	0.4	0.2
1641	0.26087	0.0833333	0.190476	0.3	0.3
1642	0.341463	0.181818	0.184211	0.333333	0.333333
1643	0.232143	0.25	0.162791	0.444444	0.428571
1644	0.25	0.166667	0.219512	0.272727	0.222222
1645	0.259259	0.0714286	0.0666667	0.2	0.444444
1646	0.24	0.3	0.111111	0.4	0.181818
1647	0.24	0.2	0.190476	0.5	0.0909091
1648	0.234043	0.153846	0.351351	0.416667	0
1649	0.326531	0.181818	0.0869565	0.307692	0.285714
1650	0.295455	0.1	0.25	0.333333	0.25
1651	0.232143	0.0833333	0.282051	0.416667	0.375
1652	0.333333	0.4	0.0869565	0.333333	0.333333
1653	0.24	0.363636	0.190476	0.3	0.222222
1654	0.291667	0.3	0.136364	0.3	0.0769231
1655	0.175439	0.111111	0.136364	0.375	0.363636
1656	0.283019	0.181818	0.282051	0.555556	0.3
1657	0.302326	0.3	0.190476	0.4	0.181818
1658	0.25	0.0769231	0.190476	0.363636	0.333333
1659	0.3	0.444444	0.136364	0.444444	0.333333
1660	0.265306	0.142857	0.111111	0.363636	0.222222
1661	0.25	0.2	0.190476	0.3	0.2
1662	0.191489	0.181818	0.25	0.230769	0.25
1663	0.25	0.333333	0.315789	0.625	0
1664	0.302326	0.3	0.162791	0.333333	0.333333
1665	0.244898	0.222222	0.190476	0.444444	0.285714
1666	0.255319	0.133333	0.111111	0.5	0.125
1667	0.3	0.25	0.190476	0.3	0.375
1668	0.297872	0.25	0.111111	0.363636	0.5
1669	0.333333	0.181818	0.162791	0.272727	0.444444
1670	0.282609	0.153846	0.219512	0.363636	0.285714
1671	0.340909	0.166667	0.162791	0.3	0.428571
1672	0.270833	0.142857	0.282051	0.363636	0.1
1673	0.255319	0.0833333	0.111111	0.272727	0.285714
1674	0.163636	0.25	0.162791	0.5	0.25
1675	0.208333	0.0833333	0.190476	0.363636	0.428571
1676	0.26	0.181818	0.162791	0.272727	0.571429
1677	0.173913	0.272727	0.0869565	0.555556	0.0714286
1678	0.285714	0.181818	0.190476	0.25	0.428571
1679	0.311111	0.166667	0.136364	0.357143	0.0833333
1680	0.244444	0.166667	0.136364	0.3	0.375
1681	0.306122	0.142857	0.111111	0.307692	0.571429
1682	0.244898	0.153846	0.162791	0.2	0.222222
1683	0.203704	0.2	0.162791	0.375	0.111111
1684	0.27907	0.272727	0.162791	0.714286	0.4
1685	0.2	0.3	0.111111	0.5	0.111111
1686	0.276596	0.25	0.113636	0.363636	0.428571
1687	0.276596	0.25	0.0930233	0.666667	0.222222
1688	0.244444	0.0909091	0.0869565	0.4	0.111111
1689	0.188679	0	0.0416667	0.272727	0.5
1690	0.22449	0.0769231	0.162791	0.714286	0.142857
1691	0.217391	0.428571	0.111111	0.375	0.111111
1692	0.285714	0.222222	0.136364	0.375	0.125
1693	0.212766	0.285714	0.0869565	0.384615	0.25
1694	0.255319	0	0.0869565	0.333333	0.333333
1695	0.282609	0.444444	0.136364	0.428571	0.25
1696	0.391304	0.333333	0.111111	0.444444	0.2
1697	0.357143	0.3	0.111111	0.454545	0.8
1698	0.244898	0.181818	0.162791	0.571429	0.25
1699	0.282609	0.0769231	0.111111	0.272727	0.428571
1700	0.222222	0.25	0.111111	0.444444	0.142857
1701	0.240741	0.222222	0.136364	0.555556	0.111111
1702	0.325581	0.333333	0.0869565	0.5	0.285714
1703	0.372093	0.571429	0.162791	0.25	0.5
1704	0.288889	0.2	0.190476	0.4	0.125
1705	0.23913	0.25	0.162791	0.428571	0.333333
1706	0.234043	0.272727	0.190476	0.571429	0.5
1707	0.255814	0.0833333	0.0869565	0.3	0.428571
1708	0.309524	0.181818	0.0869565	0.4	0
1709	0.188679	0.428571	0.136364	0.625	0.333333
1710	0.302326	0.111111	0.111111	0.375	0.25
1711	0.2	0.222222	0.111111	0.181818	0.222222
1712	0.22449	0.272727	0.136364	0.3	0.285714
1713	0.222222	0	0.0416667	0.363636	0.4
1714	0.196078	0.222222	0.111111	0.333333	0.666667
1715	0.234043	0.333333	0.0638298	0.333333	0.25
1716	0.288889	0.181818	0.0638298	0.333333	0.142857
1717	0.176471	0.25	0.136364	0.363636	0.166667
1718	0.288889	0.25	0.136364	0.555556	0.5
1719	0.357143	0.111111	0.25	0.3	0.666667
1720	0.340909	0.3	0.136364	0.833333	0.5
1721	0.304348	0.25	0.219512	0.375	0.25
1722	0.277778	0.25	0.162791	0.375	0.428571
1723	0.35	0.333333	0.0652174	0.444444	0.285714
1724	0.276596	0.0909091	0.162791	0.5	0.285714
1725	0.208333	0.222222	0.111111	0.5	0.6
1726	0.27907	0.166667	0.162791	0.444444	0.5
1727	0.208333	0.1	0.190476	0.5	0.333333
1728	0.1875	0.2	0.219512	0.3	0.333333
1729	0.204082	0.2	0.219512	0.375	0.285714
1730	0.211538	0.363636	0.119048	0.25	0.375
1731	0.22807	0.111111	0.219512	0.5	0.166667
1732	0.188679	0.111111	0.136364	0.625	0.285714
1733	0.22449	0.0909091	0.136364	0.272727	0.25
1734	0.265306	0.0833333	0.162791	0.714286	0.166667
1735	0.266667	0.272727	0.0638298	0.555556	0.5
1736	0.254902	0.166667	0.136364	0.4	0.428571
1737	0.2	0.125	0.0869565	0.3	0.166667
1738	0.272727	0.181818	0.136364	0.5	0.6
1739	0.276596	0.285714	0.136364	0.5	0.25
1740	0.25	0.222222	0.111111	0.571429	0.571429
1741	0.155556	0.222222	0.097561	0.428571	0.5
1742	0.245283	0.3	0.0638298	0.571429	0.6
1743	0.357143	0.333333	0.111111	0.5	0.5
1744	0.25	0	0.230769	0.428571	0.375
1745	0.229167	0.222222	0.0638298	0.714286	0.375
1746	0.18	0.25	0.136364	0.444444	0.111111
1747	0.195652	0.181818	0.0638298	0.5	0
1748	0.347826	0.375	0.190476	0.25	0.166667
1749	0.285714	0	0.0869565	0.428571	0.6
1750	0.245283	0.1	0.162791	0.25	0.285714
1751	0.244898	0.2	0.111111	0.428571	0.428571
1752	0.229167	0.181818	0.136364	0.833333	0.285714
1753	0.204082	0.222222	0.136364	0.571429	0.0909091
1754	0.254902	0.142857	0.111111	0.5	0.3
1755	0.226415	0.1	0.162791	0.333333	0.222222
1756	0.292683	0.375	0.111111	0.333333	0.375
1757	0.291667	0	0.136364	0.3	0.428571
1758	0.166667	0.1	0.219512	0.375	0.428571
1759	0.311111	0.0769231	0.0869565	0.625	0.5
1760	0.192308	0.111111	0.0869565	0.375	0.25
1761	0.261905	0.222222	0.136364	0.166667	0.333333
1762	0.325581	0.25	0.0869565	0.375	0.125
1763	0.232558	0.375	0.190476	0.4	0.5
1764	0.288889	0.125	0.0638298	0.375	0.4
1765	0.244444	0.363636	0.190476	0.3	0.166667
1766	0.225	0.3	0.0869565	0.571429	0.5
1767	0.234043	0.3	0.136364	0.3	0.75
1768	0.261905	0.222222	0	0.333333	0.375
1769	0.217391	0.181818	0.136364	0.444444	0.4
1770	0.244444	0.333333	0.0638298	0.222222	1
1771	0.234043	0.272727	0.111111	0.444444	0.285714
1772	0.191489	0	0.0638298	0.333333	0.4
1773	0.244898	0.3	0.0869565	0.181818	0.142857
1774	0.170213	0	0.0416667	0.625	0.333333
1775	0.333333	0.1	0.136364	0.333333	0.5
1776	0.275	0.0909091	0.190476	0.333333	0.181818
1777	0.304348	0.222222	0.111111	0.3	0.6
1778	0.272727	0.2	0.0869565	0.214286	0.1
1779	0.261905	0.2	0.0638298	0.375	0.5
1780	0.244898	0.0769231	0.0416667	0.363636	0.5
1781	0.208333	0.181818	0.136364	0.428571	0.285714
1782	0.230769	0.25	0.219512	0.2	0.111111
1783	0.173913	0.307692	0.162791	0.444444	0.166667
1784	0.18	0.230769	0.162791	0.3	0
1785	0.372093	0.181818	0.113636	0.333333	0.111111
1786	0.204082	0.181818	0.119048	0.375	0.1
1787	0.222222	0.363636	0.162791	0.363636	0
1788	0.24	0.153846	0.219512	0.363636	0.125
1789	0.282609	0.214286	0.190476	0.444444	0.333333
1790	0.195652	0.3	0.0638298	0.333333	0
1791	0.24	0.272727	0.0869565	0.333333	0
1792	0.166667	0.2	0.111111	0.266667	0.25
1793	0.183673	0.153846	0.190476	0.3	0.142857
1794	0.26087	0.454545	0.162791	0.375	0
1795	0.166667	0.25	0.162791	0.272727	0.2
1796	0.302326	0.333333	0.136364	0.416667	0.125
1797	0.2	0.142857	0.136364	0.5	0.111111
1798	0.318182	0.307692	0.219512	0.363636	0.111111
1799	0.222222	0.25	0.111111	0.444444	0.142857
1800	0.245283	0.4	0.111111	0.5	0.111111
1801	0.191489	0.5	0.0638298	0.333333	0.125
1802	0.183673	0.166667	0.190476	0.375	0.125
1803	0.212766	0.153846	0.0638298	0.25	0.125
1804	0.333333	0.181818	0.111111	0.375	0.0909091
1805	0.14	0.214286	0.0869565	0.5	0.125
1806	0.292683	0.333333	0.136364	0.272727	0.111111
1807	0.227273	0.333333	0.111111	0.363636	0.111111
1808	0.148148	0.181818	0.111111	0.4	0.0909091
1809	0.195652	0.3	0.162791	0.2	0.111111
1810	0.177778	0.4	0.219512	0.272727	0.222222
1811	0.255319	0.416667	0.111111	0.272727	0.285714
1812	0.173913	0.0833333	0.111111	0.454545	0.166667
1813	0.153846	0.272727	0.0638298	0.307692	0.111111
1814	0.163265	0.25	0.0869565	0.181818	0.25
1815	0.266667	0.333333	0.282051	0.214286	0.142857
1816	0.134615	0.0833333	0.219512	0.454545	0
1817	0.266667	0.3	0.111111	0.5	0.125
1818	0.272727	0.3	0.0869565	0.4	0.111111
1819	0.208333	0.230769	0.136364	0.5	0.0909091
1820	0.255319	0.181818	0.0869565	0.2	0.111111
1821	0.259259	0.3	0.162791	0.333333	0.25
1822	0.232558	0.5	0.289474	0.4	0.125
1823	0.282609	0.363636	0.136364	0.3	0.125
1824	0.1875	0.272727	0.219512	0.3	0.333333
1825	0.227273	0.416667	0.136364	0.555556	0.125
1826	0.266667	0.4	0.136364	0.444444	0.142857
1827	0.272727	0.153846	0.136364	0.272727	0.142857
1828	0.115385	0.363636	0.111111	0.333333	0.125
1829	0.215686	0.384615	0.0930233	0.142857	0.1
1830	0.254545	0.3	0.162791	0.333333	0
1831	0.215686	0.3	0.0638298	0.555556	0.285714
1832	0.18	0.153846	0.111111	0.153846	0.111111
1833	0.196078	0.333333	0.282051	0.444444	0
1834	0.302326	0.416667	0.25	0.363636	0.125
1835	0.188679	0.214286	0.162791	0.25	0.111111
1836	0.134615	0.0909091	0.0869565	0.272727	0.166667
1837	0.27907	0.142857	0.0869565	0.3	0.142857
1838	0.18	0.2	0.25	0.625	0.25
1839	0.285714	0.166667	0.219512	0.333333	0.1
1840	0.214286	0.166667	0.153846	0.375	0.2
1841	0.181818	0.333333	0.162791	0.333333	0.142857
1842	0.244444	0.25	0.219512	0.3	0.125
1843	0.185185	0.142857	0.142857	0.375	0.1
1844	0.16	0.272727	0.0416667	0.444444	0.1
1845	0.183673	0.181818	0.162791	0.272727	0.111111
1846	0.125	0.230769	0.0869565	0.333333	0
1847	0.22	0.272727	0.0416667	0.230769	0
1848	0.232558	0.0909091	0.136364	0.222222	0.142857
1849	0.226415	0.166667	0.219512	0.333333	0.125
1850	0.176471	0.153846	0.111111	0.375	0.111111
1851	0.16	0.454545	0.282051	0.5	0.125
1852	0.208333	0.272727	0.162791	0.5	0
1853	0.211538	0.1	0.111111	0.428571	0.0833333
1854	0.207547	0.272727	0.111111	0.444444	0.1
1855	0.130435	0.4	0.111111	0.3	0
1856	0.150943	0.25	0.111111	0.166667	0.111111
1857	0.230769	0.166667	0.111111	0.333333	0.111111
1858	0.183673	0.214286	0.136364	0.555556	0.125
1859	0.22	0.3	0.136364	0.2	0.25
1860	0.268293	0.4	0.190476	0.153846	0.142857
1861	0.142857	0.181818	0.282051	0.5	0.125
1862	0.238095	0.4	0.219512	0.5	0.2
1863	0.23913	0.2	0.111111	0.5	0.166667
1864	0.222222	0.384615	0.111111	0.272727	0.166667
1865	0.297297	0.454545	0.111111	0.333333	0.125
1866	0.1875	0.230769	0.111111	0.272727	0.166667
1867	0.238095	0.272727	0.111111	0.3	0.1
1868	0.145833	0.333333	0.162791	0.272727	0.166667
1869	0.27907	0.25	0.190476	0.2	0.142857
1870	0.266667	0.214286	0.190476	0.4	0.125
1871	0.145833	0.0769231	0.0869565	0.3	0.166667
1872	0.176471	0.230769	0.190476	0.272727	0.142857
1873	0.2	0.0769231	0.219512	0.4	0.142857
1874	0.18	0.166667	0.111111	0.181818	0.125
1875	0.162791	0.153846	0.162791	0.3	0.0833333
1876	0.156863	0.4	0.190476	0.4	0.142857
1877	0.27907	0.25	0.0869565	0.285714	0.222222
1878	0.238095	0.153846	0.111111	0.333333	0.125
1879	0.22449	0.133333	0.162791	0.333333	0.125
1880	0.212766	0.6	0.111111	0.222222	0.125
1881	0.333333	0.375	0.190476	0.3	0.2
1882	0.269231	0.181818	0.219512	0.555556	0.125
1883	0.267857	0.333333	0.282051	0.555556	0
1884	0.183333	0.285714	0.113636	0.416667	0.2
1885	0.245614	0.285714	0.146341	0.5	0.0833333
1886	0.218182	0.222222	0.111111	0.454545	0.0909091
1887	0.213115	0.1	0.136364	0.6	0.1
1888	0.245614	0.3	0.136364	0.555556	0.111111
1889	0.218182	0.285714	0.162791	0.3	0.0909091
1890	0.298246	0.25	0.162791	0.3	0
1891	0.192982	0.333333	0.219512	0.333333	0.166667
1892	0.186441	0.222222	0.162791	0.272727	0.111111
1893	0.25	0.333333	0.219512	0.333333	0
1894	0.229508	0.222222	0.136364	0.363636	0.166667
1895	0.214286	0.333333	0.111111	0.5	0.1
1896	0.285714	0.2	0.136364	0.444444	0.2
1897	0.346154	0.181818	0.25	0.333333	0.0909091
1898	0.240741	0.222222	0.136364	0.555556	0.111111
1899	0.245283	0.4	0.111111	0.5	0.111111
1900	0.283019	0.375	0.190476	0.545455	0.1
1901	0.25	0.25	0.162791	0.333333	0.1
1902	0.277778	0.222222	0.0638298	0.333333	0.1
1903	0.283019	0.285714	0.111111	0.333333	0.4
1904	0.169492	0.3	0.136364	0.444444	0.222222
1905	0.160714	0.2	0.111111	0.25	0.2
1906	0.222222	0.333333	0.190476	0.454545	0.0909091
1907	0.233333	0.285714	0.136364	0.5	0.166667
1908	0.218182	0.285714	0.190476	0.3	0.0909091
1909	0.203704	0.428571	0.162791	0.25	0.181818
1910	0.20339	0.181818	0.162791	0.25	0.1
1911	0.222222	0.125	0.136364	0.545455	0.125
1912	0.220339	0.428571	0.0638298	0.384615	0.2
1913	0.189655	0.375	0.219512	0.4	0.0909091
1914	0.232143	0.333333	0.136364	0.384615	0.428571
1915	0.290909	0.125	0.162791	0.545455	0
1916	0.232143	0.5	0.162791	0.6	0.1
1917	0.236364	0.285714	0.111111	0.363636	0.0909091
1918	0.206897	0.2	0.162791	0.625	0.272727
1919	0.365385	0.125	0.162791	0.3	0.2
1920	0.311475	0.285714	0.136364	0.444444	0.2
1921	0.25	0.571429	0.0888889	0.5	0.1
1922	0.224138	0.375	0.111111	0.4	0.1
1923	0.232143	0.25	0.162791	0.4	0.111111
1924	0.294118	0.181818	0.0869565	0.5	0.1
1925	0.232143	0.25	0.162791	0.555556	0.25
1926	0.172414	0.222222	0.0638298	0.363636	0.111111
1927	0.272727	0.375	0.162791	0.444444	0.1
1928	0.254237	0.4	0.175	0.416667	0.181818
1929	0.227273	0.285714	0.0869565	0.416667	0
1930	0.193548	0.5	0.111111	0.666667	0.1
1931	0.183333	0.222222	0.111111	0.333333	0.0909091
1932	0.237288	0.333333	0.190476	0.75	0
1933	0.259259	0.181818	0.190476	0.454545	0.1
1934	0.271186	0.3	0.190476	0.333333	0.0909091
1935	0.245614	0.142857	0.0638298	0.25	0.285714
1936	0.218182	0.2	0.25	0.4	0.111111
1937	0.224138	0.333333	0.111111	0.75	0.2
1938	0.294118	0.25	0.111111	0.625	0.181818
1939	0.26	0.25	0.125	0.333333	0.142857
1940	0.222222	0.333333	0.111111	0.444444	0.111111
1941	0.236364	0.375	0.162791	0.4	0.222222
1942	0.266667	0.0909091	0.116279	0.333333	0.0833333
1943	0.22807	0.428571	0.0869565	0.555556	0.0833333
1944	0.206897	0.285714	0.136364	0.363636	0.333333
1945	0.222222	0.333333	0.136364	0.416667	0
1946	0.237288	0.111111	0.136364	0.214286	0
1947	0.25	0.142857	0.190476	0.333333	0.111111
1948	0.283333	0.25	0.190476	0.307692	0.1
1949	0.285714	0.222222	0.162791	0.333333	0.0909091
1950	0.22807	0.2	0.190476	0.625	0.1
1951	0.22807	0.25	0.111111	0.444444	0.166667
1952	0.25	0.166667	0.162791	0.375	0.153846
1953	0.225806	0.428571	0.190476	0.4	0.181818
1954	0.207547	0.25	0.111111	0.272727	0.0833333
1955	0.216667	0.222222	0.162791	0.25	0.0909091
1956	0.2	0.25	0.111111	0.3	0.0909091
1957	0.320755	0.3	0.162791	0.666667	0.1
1958	0.216667	0.125	0.219512	0.3	0.0909091
1959	0.254902	0.25	0.219512	0.142857	0.25
1960	0.236364	0.285714	0.190476	0.444444	0
1961	0.28	0.25	0.0638298	0.454545	0.142857
1962	0.169492	0.333333	0.0869565	0.444444	0.125
1963	0.264151	0.272727	0.162791	0.25	0.125
1964	0.176471	0.333333	0.0869565	0.444444	0.1
1965	0.232143	0.333333	0.136364	0.25	0.125
1966	0.254902	0.25	0.111111	0.272727	0.181818
1967	0.175439	0.5	0.190476	0.363636	0.125
1968	0.264151	0.222222	0.162791	0.181818	0.111111
1969	0.232143	0.3	0.136364	0.5	0.375
1970	0.218182	0.111111	0.162791	0.272727	0.285714
1971	0.2	0.2	0.190476	0.25	0.111111
1972	0.32	0.111111	0.25	0.5	0.111111
1973	0.245614	0.25	0.111111	0.272727	0.1
1974	0.192308	0.222222	0.136364	0.272727	0.153846
1975	0.245614	0.666667	0.162791	0.363636	0.111111
1976	0.264151	0.222222	0.190476	0.461538	0.0833333
1977	0.207547	0.1	0.136364	0.3	0.222222
1978	0.263158	0.181818	0.190476	0.416667	0.1
1979	0.210526	0.333333	0.136364	0.333333	0.222222
1980	0.32	0.2	0.219512	0.4	0.222222
1981	0.272727	0.272727	0.162791	0.666667	0.6
1982	0.355556	0.181818	0.190476	0.5	0
1983	0.196078	0.25	0.113636	0.5	0.222222
1984	0.244898	0.25	0.236842	0.444444	0.333333
1985	0.295455	0.2	0.162791	0.545455	0.222222
1986	0.254902	0.2	0.0638298	0.416667	0.111111
1987	0.244898	0.166667	0.111111	0.666667	0.285714
1988	0.295455	0.428571	0.162791	0.555556	0.222222
1989	0.28	0.222222	0.219512	0.4	0.111111
1990	0.234043	0.285714	0.190476	0.5	0.2
1991	0.2	0.0909091	0.111111	0.363636	0.125
1992	0.363636	0.625	0.190476	0.3	0.1
1993	0.25	0.333333	0.162791	0.333333	0.3
1994	0.380952	0.444444	0.136364	0.727273	0.25
1995	0.291667	0.181818	0.219512	0.4	0.1
1996	0.333333	0.166667	0.190476	0.416667	0.375
1997	0.325581	0.333333	0.0869565	0.5	0.285714
1998	0.191489	0.5	0.0638298	0.333333	0.125
[truncated: 7,901 more rows]

## Sheet: Hypothesis Test
	C1_elastic_net_only	C2_RENT	C3_BoostingRENT	C4_BootstrappingRENT	C5_BBRENT
C1_elastic_net_only	-	0.04652	0	0.962149	0
C2_RENT	0.04652	-	0	0.161713	0
C3_BoostingRENT	0	0	-	5.10703e-15	0
C4_BootstrappingRENT	0.962149	0.161713	5.10703e-15	-	0
C5_BBRENT	0	0	0	0	-

## Sheet: C1-Single Enet
	Trial-0	Trial-1	Trial-2	Trial-3	Trial-4	Trial-5	Trial-6	Trial-7	Trial-8	Trial-9	Trial-10	Trial-11	Trial-12	Trial-13	Trial-14	Trial-15	Trial-16	Trial-17	Trial-18	Trial-19	Trial-20	Trial-21	Trial-22	Trial-23	Trial-24	Trial-25	Trial-26	Trial-27	Trial-28	Trial-29	Trial-30	Trial-31	Trial-32	Trial-33	Trial-34	Trial-35	Trial-36	Trial-37	Trial-38	Trial-39	Trial-40	Trial-41	Trial-42	Trial-43	Trial-44	Trial-45	Trial-46	Trial-47	Trial-48
0	('exponential', 'firstorder', 'Mean')	('exponential', 'firstorder', 'Energy')	('exponential', 'firstorder', 'Variance')	('exponential', 'firstorder', 'Variance')	('exponential', 'firstorder', 'Energy')	('exponential', 'firstorder', 'Variance')	('exponential', 'firstorder', 'Energy')	('exponential', 'firstorder', 'Energy')	('exponential', 'glcm', 'ClusterShade')	('exponential', 'firstorder', 'Energy')	('exponential', 'firstorder', 'Energy')	('exponential', 'firstorder', 'Variance')	('exponential', 'glcm', 'ClusterShade')	('exponential', 'firstorder', 'Energy')	('exponential', 'glcm', 'SumEntropy')	('exponential', 'firstorder', 'Energy')	('exponential', 'firstorder', 'Energy')	('exponential', 'glcm', 'JointEntropy')	('exponential', 'glcm', 'ClusterShade')	('exponential', 'firstorder', 'Skewness')	('exponential', 'glcm', 'JointEntropy')	('exponential', 'glcm', 'ClusterShade')	('exponential', 'firstorder', 'Energy')	('exponential', 'glcm', 'ClusterTendency')	('exponential', 'firstorder', 'RobustMeanAbsoluteDeviation')	('exponential', 'glcm', 'SumEntropy')	('exponential', 'firstorder', 'Variance')	('exponential', 'firstorder', 'Variance')	('exponential', 'firstorder', 'Energy')	('exponential', 'glcm', 'ClusterProminence')	('exponential', 'firstorder', 'Energy')	('exponential', 'firstorder', 'MeanAbsoluteDeviation')	('exponential', 'firstorder', 'Mean')	('exponential', 'firstorder', 'Energy')	('exponential', 'firstorder', 'Energy')	('exponential', 'firstorder', 'Variance')	('exponential', 'firstorder', 'Maximum')	('exponential', 'firstorder', 'Energy')	('exponential', 'glcm', 'Autocorrelation')	('exponential', 'glcm', 'JointAverage')	('exponential', 'glcm', 'ClusterShade')	('exponential', 'firstorder', 'Energy')	('exponential', 'glcm', 'JointAverage')	('exponential', 'firstorder', 'Maximum')	('exponential', 'firstorder', 'Energy')	('exponential', 'firstorder', 'Energy')	('exponential', 'firstorder', 'RobustMeanAbsoluteDeviation')	('exponential', 'firstorder', 'Energy')	('exponential', 'glcm', 'ClusterProminence')
1	('exponential', 'glcm', 'JointAverage')	('exponential', 'firstorder', 'Variance')	('exponential', 'glcm', 'JointAverage')	('exponential', 'glcm', 'JointAverage')	('exponential', 'glcm', 'ClusterProminence')	('exponential', 'glcm', 'SumEntropy')	('exponential', 'firstorder', 'Entropy')	('exponential', 'firstorder', 'Kurtosis')	('exponential', 'glcm', 'Contrast')	('exponential', 'glcm', 'JointAverage')	('exponential', 'firstorder', 'Variance')	('exponential', 'glrlm', 'LongRunEmphasis')	('exponential', 'glcm', 'SumEntropy')	('exponential', 'firstorder', 'Entropy')	('exponential', 'glrlm', 'GrayLevelVariance')	('exponential', 'glcm', 'Contrast')	('exponential', 'glcm', 'JointAverage')	('exponential', 'glcm', 'SumEntropy')	('exponential', 'glcm', 'JointAverage')	('exponential', 'glcm', 'ClusterTendency')	('exponential', 'glcm', 'SumEntropy')	('exponential', 'glcm', 'Contrast')	('exponential', 'glcm', 'Contrast')	('exponential', 'glcm', 'SumSquares')	('exponential', 'glcm', 'ClusterShade')	('exponential', 'glrlm', 'GrayLevelVariance')	('exponential', 'glcm', 'JointAverage')	('exponential', 'glcm', 'ClusterShade')	('exponential', 'firstorder', 'Variance')	('exponential', 'glrlm', 'LongRunLowGrayLevelEmphasis')	('exponential', 'firstorder', 'Variance')	('exponential', 'glrlm', 'LongRunEmphasis')	('exponential', 'glcm', 'ClusterShade')	('exponential', 'glcm', 'ClusterShade')	('exponential', 'glcm', 'SumEntropy')	('exponential', 'glcm', 'ClusterTendency')	('exponential', 'glcm', 'ClusterProminence')	('exponential', 'glcm', 'ClusterShade')	('exponential', 'glrlm', 'GrayLevelNonUniformity')	('exponential', 'glcm', 'SumAverage')	('exponential', 'glcm', 'ClusterTendency')	('exponential', 'glcm', 'SumEntropy')	('exponential', 'glcm', 'JointEntropy')	('gradient', 'firstorder', 'Energy')	('exponential', 'glcm', 'ClusterTendency')	('exponential', 'glcm', 'ClusterShade')	('exponential', 'firstorder', 'Variance')	('exponential', 'glcm', 'Contrast')	('exponential', 'glrlm', 'LongRunEmphasis')
2	('exponential', 'glcm', 'SumAverage')	('exponential', 'glcm', 'JointEntropy')	('exponential', 'glcm', 'JointEntropy')	('exponential', 'glcm', 'SumAverage')	('exponential', 'glcm', 'SumSquares')	('exponential', 'glrlm', 'GrayLevelVariance')	('exponential', 'glcm', 'Autocorrelation')	('exponential', 'glcm', 'ClusterShade')	('exponential', 'glcm', 'DifferenceVariance')	('exponential', 'glcm', 'SumAverage')	('exponential', 'glrlm', 'LongRunEmphasis')	('exponential', 'glrlm', 'ShortRunHighGrayLevelEmphasis')	('exponential', 'glrlm', 'GrayLevelVariance')	('exponential', 'glcm', 'ClusterTendency')	('exponential', 'glrlm', 'RunEntropy')	('exponential', 'glcm', 'DifferenceAverage')	('exponential', 'glcm', 'SumAverage')	('exponential', 'glrlm', 'GrayLevelNonUniformity')	('exponential', 'glcm', 'SumAverage')	('exponential', 'glcm', 'Contrast')	('exponential', 'glrlm', 'GrayLevelVariance')	('exponential', 'glcm', 'JointEntropy')	('exponential', 'glcm', 'JointEntropy')	('exponential', 'glrlm', 'RunEntropy')	('exponential', 'glcm', 'JointEntropy')	('exponential', 'glrlm', 'RunEntropy')	('exponential', 'glcm', 'SumAverage')	('exponential', 'glcm', 'ClusterTendency')	('exponential', 'glcm', 'ClusterTendency')	('exponential', 'glrlm', 'RunEntropy')	('exponential', 'glcm', 'Contrast')	('exponential', 'glrlm', 'ShortRunHighGrayLevelEmphasis')	('exponential', 'glcm', 'DifferenceEntropy')	('exponential', 'glcm', 'SumEntropy')	('exponential', 'glrlm', 'GrayLevelVariance')	('exponential', 'glcm', 'Contrast')	('exponential', 'glrlm', 'LongRunLowGrayLevelEmphasis')	('exponential', 'glcm', 'JointAverage')	('exponential', 'glrlm', 'GrayLevelVariance')	('exponential', 'glrlm', 'GrayLevelVariance')	('exponential', 'glcm', 'JointAverage')	('exponential', 'glrlm', 'GrayLevelVariance')	('exponential', 'glcm', 'SumAverage')	('gradient', 'glcm', 'ClusterProminence')	('exponential', 'glcm', 'JointAverage')	('exponential', 'glcm', 'SumEntropy')	('exponential', 'glcm', 'ClusterShade')	('exponential', 'glrlm', 'LongRunEmphasis')	('exponential', 'glrlm', 'RunEntropy')
3	('exponential', 'glrlm', 'GrayLevelVariance')	('exponential', 'glrlm', 'GrayLevelVariance')	('exponential', 'glcm', 'SumAverage')	('exponential', 'glrlm', 'GrayLevelVariance')	('exponential', 'glrlm', 'GrayLevelVariance')	('lbp-2D', 'glcm', 'Autocorrelation')	('exponential', 'glcm', 'ClusterTendency')	('exponential', 'glcm', 'JointAverage')	('exponential', 'glcm', 'SumEntropy')	('exponential', 'glcm', 'SumEntropy')	('gradient', 'glrlm', 'GrayLevelNonUniformity')	('gradient', 'firstorder', 'Energy')	('exponential', 'glrlm', 'RunVariance')	('exponential', 'glcm', 'SumEntropy')	('exponential', 'glrlm', 'RunVariance')	('exponential', 'glrlm', 'RunLengthNonUniformity')	('exponential', 'glrlm', 'GrayLevelVariance')	('exponential', 'glrlm', 'GrayLevelVariance')	('exponential', 'glrlm', 'GrayLevelVariance')	('exponential', 'glcm', 'JointAverage')	('lbp-2D', 'firstorder', 'RobustMeanAbsoluteDeviation')	('exponential', 'glcm', 'SumEntropy')	('exponential', 'glcm', 'SumEntropy')	('gradient', 'firstorder', 'Energy')	('exponential', 'glcm', 'SumEntropy')	('gradient', 'glcm', 'DifferenceVariance')	('exponential', 'glrlm', 'GrayLevelVariance')	('exponential', 'glrlm', 'RunVariance')	('exponential', 'glcm', 'SumEntropy')	('exponential', 'glrlm', 'ShortRunHighGrayLevelEmphasis')	('exponential', 'glcm', 'JointAverage')	('gradient', 'glcm', 'ClusterTendency')	('exponential', 'glcm', 'JointEntropy')	('exponential', 'glrlm', 'LongRunEmphasis')	('exponential', 'glrlm', 'LongRunEmphasis')	('exponential', 'glcm', 'SumSquares')	('exponential', 'glrlm', 'RunEntropy')	('exponential', 'glcm', 'SumAverage')	('exponential', 'glrlm', 'LongRunHighGrayLevelEmphasis')	('lbp-2D', 'glcm', 'Autocorrelation')	('exponential', 'glcm', 'JointEntropy')	('exponential', 'glrlm', 'LongRunEmphasis')	('exponential', 'glrlm', 'GrayLevelVariance')	('lbp-2D', 'glcm', 'ClusterProminence')	('exponential', 'glcm', 'SumAverage')	('exponential', 'glrlm', 'GrayLevelVariance')	('exponential', 'glrlm', 'RunEntropy')	('gradient', 'firstorder', 'Energy')	('lbp-2D', 'firstorder', 'Energy')
4	('gradient', 'firstorder', 'MeanAbsoluteDeviation')	('gradient', 'firstorder', 'Energy')	('exponential', 'glcm', 'SumEntropy')	('exponential', 'glrlm', 'LongRunHighGrayLevelEmphasis')	('exponential', 'glrlm', 'LongRunEmphasis')	('lbp-2D', 'glcm', 'Contrast')	('exponential', 'glcm', 'SumEntropy')	('exponential', 'glcm', 'SumAverage')	('lbp-2D', 'glcm', 'DifferenceAverage')	('exponential', 'glrlm', 'GrayLevelVariance')	('lbp-2D', 'firstorder', 'RobustMeanAbsoluteDeviation')	('lbp-2D', 'firstorder', 'Skewness')	('gradient', 'firstorder', 'Energy')	('exponential', 'glrlm', 'GrayLevelNonUniformity')	('gradient', 'firstorder', 'Energy')	('gradient', 'firstorder', 'Energy')	('exponential', 'glrlm', 'LongRunHighGrayLevelEmphasis')	('exponential', 'glrlm', 'LongRunEmphasis')	('exponential', 'glrlm', 'LongRunHighGrayLevelEmphasis')	('exponential', 'glcm', 'SumAverage')	('lbp-2D', 'glcm', 'Autocorrelation')	('exponential', 'glrlm', 'LongRunEmphasis')	('exponential', 'glcm', 'SumSquares')	('lbp-2D', 'firstorder', 'Variance')	('gradient', 'firstorder', 'Energy')	('lbp-2D', 'firstorder', 'RobustMeanAbsoluteDeviation')	('gradient', 'firstorder', 'Energy')	('lbp-2D', 'firstorder', 'MeanAbsoluteDeviation')	('exponential', 'glrlm', 'LongRunEmphasis')	('gradient', 'firstorder', 'Energy')	('exponential', 'glcm', 'SumAverage')	('lbp-2D', 'glrlm', 'LongRunHighGrayLevelEmphasis')	('exponential', 'glcm', 'SumEntropy')	('gradient', 'firstorder', 'Energy')	('exponential', 'glrlm', 'RunEntropy')	('exponential', 'glrlm', 'LongRunLowGrayLevelEmphasis')	('lbp-2D', 'firstorder', 'Energy')	('exponential', 'glrlm', 'GrayLevelVariance')	('gradient', 'firstorder', 'Energy')	('lbp-2D', 'glcm', 'DifferenceVariance')	('exponential', 'glcm', 'SumAverage')	('gradient', 'firstorder', 'Energy')	('gradient', 'glrlm', 'GrayLevelNonUniformity')	('lbp-2D', 'glcm', 'DifferenceAverage')	('exponential', 'glcm', 'SumEntropy')	('exponential', 'glrlm', 'RunEntropy')	('gradient', 'glcm', 'ClusterTendency')	('lbp-2D', 'firstorder', 'RobustMeanAbsoluteDeviation')	('lbp-2D', 'firstorder', 'RobustMeanAbsoluteDeviation')
5	('gradient', 'firstorder', 'Variance')	('gradient', 'glcm', 'ClusterProminence')	('exponential', 'glrlm', 'GrayLevelVariance')	('exponential', 'glrlm', 'RunEntropy')	('gradient', 'firstorder', 'Energy')	('lbp-3D-k', 'glrlm', 'LongRunHighGrayLevelEmphasis')	('exponential', 'glrlm', 'RunEntropy')	('exponential', 'glrlm', 'LongRunHighGrayLevelEmphasis')	('lbp-2D', 'glrlm', 'LongRunHighGrayLevelEmphasis')	('exponential', 'glrlm', 'RunVariance')	('lbp-2D', 'glcm', 'ClusterShade')	('lbp-3D-k', 'firstorder', 'Kurtosis')	('lbp-2D', 'firstorder', 'MeanAbsoluteDeviation')	('exponential', 'glrlm', 'LongRunEmphasis')	('lbp-2D', 'firstorder', 'RobustMeanAbsoluteDeviation')	('lbp-2D', 'firstorder', 'RobustMeanAbsoluteDeviation')	('gradient', 'glrlm', 'GrayLevelNonUniformity')	('gradient', 'firstorder', 'Energy')	('exponential', 'glrlm', 'RunEntropy')	('exponential', 'glcm', 'SumSquares')	('lbp-2D', 'glcm', 'ClusterProminence')	('gradient', 'glrlm', 'GrayLevelNonUniformity')	('exponential', 'glrlm', 'ShortRunHighGrayLevelEmphasis')	('lbp-2D', 'glcm', 'DifferenceVariance')	('gradient', 'glrlm', 'GrayLevelNonUniformity')	('lbp-2D', 'glcm', 'ClusterProminence')	('gradient', 'glcm', 'ClusterProminence')	('lbp-2D', 'glcm', 'Contrast')	('gradient', 'firstorder', 'Energy')	('gradient', 'glcm', 'ClusterTendency')	('exponential', 'glcm', 'SumSquares')	('lbp-3D-k', 'firstorder', 'Kurtosis')	('exponential', 'glrlm', 'GrayLevelNonUniformity')	('lbp-2D', 'glcm', 'Autocorrelation')	('exponential', 'glrlm', 'RunVariance')	('exponential', 'glrlm', 'ShortRunHighGrayLevelEmphasis')	('lbp-2D', 'firstorder', 'Variance')	('exponential', 'glrlm', 'LongRunEmphasis')	('lbp-2D', 'firstorder', 'RobustMeanAbsoluteDeviation')	('lbp-3D-k', 'firstorder', 'Energy')	('exponential', 'glcm', 'SumSquares')	('lbp-2D', 'glcm', 'ClusterShade')	('lbp-2D', 'firstorder', 'MeanAbsoluteDeviation')	('lbp-2D', 'glrlm', 'ShortRunHighGrayLevelEmphasis')	('exponential', 'glrlm', 'LongRunEmphasis')	('exponential', 'glrlm', 'RunLengthNonUniformity')	('lbp-2D', 'glcm', 'ClusterTendency')	('lbp-2D', 'glcm', 'Autocorrelation')	('lbp-2D', 'glcm', 'ClusterTendency')
6	('gradient', 'glrlm', 'GrayLevelVariance')	('lbp-2D', 'glcm', 'ClusterShade')	('lbp-2D', 'firstorder', 'MeanAbsoluteDeviation')	('gradient', 'firstorder', 'Energy')	('lbp-2D', 'glcm', 'ClusterTendency')	('lbp-3D-k', 'glrlm', 'LongRunLowGrayLevelEmphasis')	('lbp-2D', 'glcm', 'ClusterShade')	('gradient', 'firstorder', 'Energy')	('lbp-3D-k', 'firstorder', 'Energy')	('gradient', 'firstorder', 'Energy')	('lbp-2D', 'glcm', 'JointEntropy')	('lbp-3D-k', 'firstorder', 'Maximum')	('lbp-2D', 'glcm', 'Autocorrelation')	('exponential', 'glrlm', 'RunEntropy')	('lbp-2D', 'glcm', 'JointAverage')	('lbp-2D', 'glcm', 'ClusterProminence')	('lbp-2D', 'firstorder', 'RobustMeanAbsoluteDeviation')	('lbp-2D', 'firstorder', 'Skewness')	('gradient', 'glcm', 'DifferenceVariance')	('exponential', 'glrlm', 'GrayLevelVariance')	('lbp-2D', 'glrlm', 'LongRunHighGrayLevelEmphasis')	('lbp-2D', 'glcm', 'JointEntropy')	('gradient', 'firstorder', 'Energy')	('lbp-2D', 'glcm', 'JointAverage')	('gradient', 'glrlm', 'RunEntropy')	('lbp-2D', 'glcm', 'JointAverage')	('gradient', 'glcm', 'ClusterShade')	('lbp-2D', 'glrlm', 'LongRunHighGrayLevelEmphasis')	('gradient', 'firstorder', 'RobustMeanAbsoluteDeviation')	('gradient', 'glrlm', 'GrayLevelNonUniformity')	('exponential', 'glrlm', 'GrayLevelVariance')	('lbp-3D-k', 'firstorder', 'Maximum')	('exponential', 'glrlm', 'RunVariance')	('lbp-2D', 'glcm', 'ClusterShade')	('gradient', 'firstorder', 'Energy')	('gradient', 'firstorder', 'Energy')	('lbp-2D', 'glcm', 'DifferenceVariance')	('gradient', 'firstorder', 'Energy')	('lbp-2D', 'firstorder', 'Variance')	('lbp-3D-k', 'firstorder', 'Kurtosis')	('exponential', 'glrlm', 'GrayLevelVariance')	('lbp-2D', 'glcm', 'DifferenceAverage')	('lbp-2D', 'glcm', 'ClusterShade')	('lbp-3D-k', 'glcm', 'ClusterProminence')	('exponential', 'glrlm', 'RunEntropy')	('gradient', 'firstorder', 'Energy')	('lbp-3D-k', 'firstorder', 'Maximum')	('lbp-2D', 'glcm', 'ClusterShade')	('lbp-2D', 'glcm', 'DifferenceVariance')
7	('lbp-2D', 'glcm', 'Autocorrelation')	('lbp-3D-k', 'firstorder', 'Maximum')	('lbp-2D', 'firstorder', 'RobustMeanAbsoluteDeviation')	('gradient', 'glcm', 'DifferenceVariance')	('lbp-2D', 'glrlm', 'GrayLevelVariance')	('lbp-3D-m1', 'firstorder', 'Energy')	('lbp-2D', 'glcm', 'DifferenceVariance')	('lbp-2D', 'firstorder', 'RobustMeanAbsoluteDeviation')	('lbp-3D-k', 'firstorder', 'Kurtosis')	('lbp-2D', 'glcm', 'JointAverage')	('lbp-2D', 'glrlm', 'RunLengthNonUniformity')	('lbp-3D-k', 'glcm', 'ClusterProminence')	('lbp-2D', 'glcm', 'DifferenceVariance')	('gradient', 'firstorder', 'Energy')	('lbp-2D', 'glcm', 'SumAverage')	('lbp-2D', 'glcm', 'ClusterTendency')	('lbp-2D', 'glcm', 'Autocorrelation')	('lbp-2D', 'firstorder', 'Variance')	('lbp-2D', 'glcm', 'ClusterTendency')	('gradient', 'firstorder', 'Energy')	('lbp-3D-k', 'firstorder', 'Kurtosis')	('lbp-3D-k', 'firstorder', 'Kurtosis')	('lbp-2D', 'glcm', 'Autocorrelation')	('lbp-2D', 'glcm', 'SumAverage')	('lbp-2D', 'firstorder', 'RobustMeanAbsoluteDeviation')	('lbp-2D', 'glcm', 'SumAverage')	('lbp-2D', 'firstorder', 'Energy')	('lbp-3D-k', 'firstorder', 'Maximum')	('lbp-2D', 'glcm', 'ClusterTendency')	('lbp-2D', 'glcm', 'SumSquares')	('exponential', 'glrlm', 'LongRunHighGrayLevelEmphasis')	('lbp-3D-k', 'glrlm', 'LongRunHighGrayLevelEmphasis')	('lbp-2D', 'glcm', 'Autocorrelation')	('lbp-2D', 'glcm', 'DifferenceVariance')	('gradient', 'glrlm', 'GrayLevelNonUniformity')	('lbp-2D', 'firstorder', 'MeanAbsoluteDeviation')	('lbp-2D', 'glrlm', 'ShortRunHighGrayLevelEmphasis')	('lbp-2D', 'firstorder', 'Variance')	('lbp-2D', 'glcm', 'ClusterShade')	('lbp-3D-k', 'firstorder', 'Maximum')	('exponential', 'glrlm', 'LongRunHighGrayLevelEmphasis')	('lbp-2D', 'glcm', 'SumSquares')	('lbp-2D', 'glrlm', 'RunLengthNonUniformity')	('lbp-3D-m1', 'firstorder', 'Kurtosis')	('gradient', 'firstorder', 'Energy')	('lbp-2D', 'firstorder', 'MeanAbsoluteDeviation')	('lbp-3D-k', 'glcm', 'ClusterProminence')	('lbp-3D-k', 'firstorder', 'Maximum')	('lbp-3D-k', 'firstorder', 'Kurtosis')
8	('lbp-3D-k', 'firstorder', 'Energy')	('lbp-3D-k', 'glcm', 'ClusterProminence')	('lbp-2D', 'glrlm', 'LongRunHighGrayLevelEmphasis')	('lbp-2D', 'firstorder', 'Energy')	('lbp-2D', 'glrlm', 'LongRunHighGrayLevelEmphasis')	('lbp-3D-m1', 'firstorder', 'Kurtosis')	('lbp-2D', 'glcm', 'SumSquares')	('lbp-2D', 'glcm', 'DifferenceAverage')	('lbp-3D-k', 'firstorder', 'Maximum')	('lbp-2D', 'glcm', 'JointEntropy')	('lbp-3D-k', 'glcm', 'ClusterProminence')	('lbp-3D-k', 'glrlm', 'LongRunHighGrayLevelEmphasis')	('lbp-2D', 'glcm', 'JointEntropy')	('lbp-2D', 'firstorder', 'RobustMeanAbsoluteDeviation')	('lbp-2D', 'glcm', 'SumSquares')	('lbp-2D', 'glrlm', 'LongRunHighGrayLevelEmphasis')	('lbp-2D', 'glcm', 'DifferenceVariance')	('lbp-2D', 'glcm', 'JointEntropy')	('lbp-2D', 'glcm', 'DifferenceVariance')	('gradient', 'firstorder', 'MeanAbsoluteDeviation')	('lbp-3D-k', 'firstorder', 'Maximum')	('lbp-3D-k', 'firstorder', 'Maximum')	('lbp-2D', 'glrlm', 'LongRunHighGrayLevelEmphasis')	('lbp-2D', 'glrlm', 'GrayLevelVariance')	('lbp-2D', 'glcm', 'Autocorrelation')	('lbp-3D-k', 'firstorder', 'Kurtosis')	('lbp-2D', 'glcm', 'DifferenceVariance')	('lbp-3D-k', 'glcm', 'ClusterProminence')	('lbp-2D', 'glcm', 'DifferenceVariance')	('lbp-3D-k', 'firstorder', 'Maximum')	('exponential', 'glrlm', 'RunVariance')	('lbp-3D-m1', 'firstorder', 'Kurtosis')	('lbp-2D', 'glcm', 'ClusterShade')	('lbp-2D', 'glcm', 'JointAverage')	('lbp-2D', 'glcm', 'Autocorrelation')	('lbp-2D', 'glcm', 'ClusterShade')	('lbp-3D-k', 'glrlm', 'LongRunEmphasis')	('lbp-2D', 'glcm', 'ClusterShade')	('lbp-2D', 'glcm', 'ClusterTendency')	('lbp-3D-k', 'glrlm', 'LongRunHighGrayLevelEmphasis')	('gradient', 'firstorder', 'Variance')	('lbp-2D', 'glrlm', 'LongRunHighGrayLevelEmphasis')	('lbp-3D-k', 'firstorder', 'Kurtosis')	('lbp-3D-m1', 'glcm', 'ClusterShade')	('lbp-2D', 'glcm', 'DifferenceVariance')	('lbp-2D', 'glcm', 'ClusterTendency')	('lbp-3D-k', 'glrlm', 'LongRunHighGrayLevelEmphasis')	('lbp-3D-k', 'glcm', 'ClusterProminence')	('lbp-3D-k', 'firstorder', 'Maximum')
9	('lbp-3D-k', 'firstorder', 'Maximum')	('lbp-3D-k', 'glrlm', 'LongRunHighGrayLevelEmphasis')	('lbp-3D-k', 'firstorder', 'Maximum')	('lbp-2D', 'firstorder', 'MeanAbsoluteDeviation')	('lbp-3D-k', 'glcm', 'ClusterProminence')	('lbp-3D-m2', 'firstorder', 'Energy')	('lbp-2D', 'glrlm', 'LongRunHighGrayLevelEmphasis')	('lbp-2D', 'glrlm', 'ShortRunHighGrayLevelEmphasis')	('lbp-3D-k', 'glcm', 'ClusterProminence')	('lbp-2D', 'glcm', 'SumAverage')	('lbp-3D-k', 'glrlm', 'LongRunHighGrayLevelEmphasis')	('lbp-3D-k', 'glrlm', 'RunVariance')	('lbp-3D-k', 'glcm', 'ClusterProminence')	('lbp-2D', 'glcm', 'ClusterProminence')	('lbp-3D-k', 'firstorder', 'Kurtosis')	('lbp-3D-k', 'firstorder', 'Maximum')	('lbp-2D', 'glrlm', 'HighGrayLevelRunEmphasis')	('lbp-3D-k', 'firstorder', 'Kurtosis')	('lbp-3D-k', 'firstorder', 'Energy')	('gradient', 'firstorder', 'RobustMeanAbsoluteDeviation')	('lbp-3D-k', 'glcm', 'ClusterProminence')	('lbp-3D-k', 'glcm', 'ClusterProminence')	('lbp-3D-k', 'firstorder', 'Maximum')	('lbp-3D-k', 'firstorder', 'Kurtosis')	('lbp-2D', 'glcm', 'ClusterProminence')	('lbp-3D-k', 'firstorder', 'Maximum')	('lbp-2D', 'glcm', 'JointEntropy')	('lbp-3D-k', 'glrlm', 'LongRunHighGrayLevelEmphasis')	('lbp-2D', 'glcm', 'JointEntropy')	('lbp-3D-k', 'glcm', 'ClusterProminence')	('gradient', 'glcm', 'DifferenceAverage')	('lbp-3D-m2', 'firstorder', 'Maximum')	('lbp-2D', 'glcm', 'ClusterTendency')	('lbp-2D', 'glcm', 'SumAverage')	('lbp-2D', 'glcm', 'ClusterShade')	('lbp-3D-k', 'firstorder', 'Maximum')	('lbp-3D-k', 'glrlm', 'LongRunLowGrayLevelEmphasis')	('lbp-2D', 'glcm', 'DifferenceVariance')	('lbp-2D', 'glcm', 'JointEntropy')	('lbp-3D-m1', 'firstorder', 'Energy')	('gradient', 'glcm', 'ClusterTendency')	('lbp-3D-k', 'glcm', 'ClusterProminence')	('lbp-3D-k', 'glrlm', 'LongRunEmphasis')	('lbp-3D-m1', 'glcm', 'DifferenceVariance')	('lbp-3D-k', 'glcm', 'ClusterProminence')	('lbp-2D', 'glcm', 'DifferenceVariance')	('lbp-3D-m1', 'glcm', 'Contrast')	('lbp-3D-k', 'glrlm', 'LongRunEmphasis')	('lbp-3D-k', 'glcm', 'ClusterProminence')
10	('lbp-3D-k', 'glcm', 'ClusterProminence')	('lbp-3D-m1', 'firstorder', 'Kurtosis')	('lbp-3D-k', 'glcm', 'ClusterProminence')	('lbp-2D', 'firstorder', 'Variance')	('lbp-3D-k', 'glrlm', 'LongRunEmphasis')	('lbp-3D-m2', 'firstorder', 'Kurtosis')	('lbp-3D-k', 'firstorder', 'Maximum')	('lbp-3D-k', 'firstorder', 'Maximum')	('lbp-3D-k', 'glrlm', 'LongRunHighGrayLevelEmphasis')	('lbp-3D-k', 'firstorder', 'Kurtosis')	('lbp-3D-m1', 'firstorder', 'Energy')	('lbp-3D-m1', 'glcm', 'ClusterShade')	('lbp-3D-m1', 'firstorder', 'Kurtosis')	('lbp-2D', 'glcm', 'JointEntropy')	('lbp-3D-k', 'glrlm', 'LongRunHighGrayLevelEmphasis')	('lbp-3D-k', 'glcm', 'ClusterProminence')	('lbp-2D', 'glrlm', 'ShortRunHighGrayLevelEmphasis')	('lbp-3D-k', 'glrlm', 'LongRunHighGrayLevelEmphasis')	('lbp-3D-m1', 'firstorder', 'Kurtosis')	('lbp-2D', 'glcm', 'Autocorrelation')	('lbp-3D-k', 'glrlm', 'LongRunHighGrayLevelEmphasis')	('lbp-3D-k', 'glrlm', 'LongRunHighGrayLevelEmphasis')	('lbp-3D-k', 'glcm', 'ClusterProminence')	('lbp-3D-k', 'firstorder', 'Maximum')	('lbp-3D-k', 'firstorder', 'Energy')	('lbp-3D-k', 'glcm', 'ClusterProminence')	('lbp-3D-k', 'firstorder', 'Kurtosis')	('lbp-3D-m1', 'glcm', 'ClusterShade')	('lbp-3D-k', 'firstorder', 'Kurtosis')	('lbp-3D-m1', 'firstorder', 'Energy')	('gradient', 'glrlm', 'GrayLevelVariance')	('lbp-3D-m2', 'glrlm', 'GrayLevelVariance')	('lbp-2D', 'glcm', 'JointAverage')	('lbp-2D', 'glrlm', 'LongRunHighGrayLevelEmphasis')	('lbp-3D-k', 'firstorder', 'Maximum')	('lbp-3D-k', 'glcm', 'ClusterProminence')	('lbp-3D-m1', 'firstorder', 'Energy')	('lbp-2D', 'glcm', 'SumSquares')	('lbp-2D', 'glcm', 'SumSquares')	('lbp-3D-m1', 'firstorder', 'Kurtosis')	('gradient', 'glcm', 'Contrast')	('lbp-3D-k', 'glrlm', 'LongRunHighGrayLevelEmphasis')	('lbp-3D-k', 'glrlm', 'LongRunHighGrayLevelEmphasis')	('lbp-3D-m2', 'glcm', 'DifferenceVariance')	('lbp-3D-k', 'glrlm', 'LongRunHighGrayLevelEmphasis')	('lbp-2D', 'glcm', 'JointAverage')	('lbp-3D-m2', 'firstorder', 'Kurtosis')	('lbp-3D-k', 'glrlm', 'LongRunHighGrayLevelEmphasis')	('lbp-3D-k', 'glrlm', 'LongRunHighGrayLevelEmphasis')
11	('lbp-3D-k', 'glrlm', 'LongRunHighGrayLevelEmphasis')	('lbp-3D-m2', 'firstorder', 'Maximum')	('lbp-3D-k', 'glrlm', 'RunVariance')	('lbp-2D', 'glcm', 'ClusterTendency')	('lbp-3D-k', 'glrlm', 'LongRunHighGrayLevelEmphasis')	('lbp-3D-m2', 'firstorder', 'Maximum')	('lbp-3D-k', 'glcm', 'ClusterProminence')	('lbp-3D-k', 'glrlm', 'LongRunHighGrayLevelEmphasis')	('lbp-3D-k', 'glrlm', 'LongRunLowGrayLevelEmphasis')	('lbp-3D-k', 'firstorder', 'Maximum')	('lbp-3D-m1', 'glcm', 'ClusterProminence')	('lbp-3D-m1', 'glcm', 'ClusterTendency')	('lbp-3D-m1', 'glcm', 'ClusterProminence')	('lbp-3D-k', 'firstorder', 'Kurtosis')	('lbp-3D-m1', 'firstorder', 'Kurtosis')	('lbp-3D-k', 'glrlm', 'LongRunHighGrayLevelEmphasis')	('lbp-3D-k', 'firstorder', 'Maximum')	('lbp-3D-m1', 'glcm', 'ClusterShade')	('lbp-3D-m1', 'glcm', 'ClusterTendency')	('lbp-2D', 'glcm', 'DifferenceVariance')	('lbp-3D-m1', 'firstorder', 'Kurtosis')	('lbp-3D-m1', 'firstorder', 'Kurtosis')	('lbp-3D-k', 'glrlm', 'LongRunHighGrayLevelEmphasis')	('lbp-3D-k', 'glrlm', 'RunVariance')	('lbp-3D-k', 'firstorder', 'Maximum')	('lbp-3D-m1', 'firstorder', 'Kurtosis')	('lbp-3D-k', 'firstorder', 'Maximum')	('lbp-3D-m1', 'glcm', 'Contrast')	('lbp-3D-k', 'glcm', 'ClusterProminence')	('lbp-3D-m2', 'firstorder', 'Kurtosis')	('lbp-2D', 'glcm', 'Autocorrelation')	('lbp-3D-m2', 'glrlm', 'ShortRunHighGrayLevelEmphasis')	('lbp-2D', 'glcm', 'SumAverage')	('lbp-3D-k', 'firstorder', 'Maximum')	('lbp-3D-k', 'glcm', 'ClusterProminence')	('lbp-3D-k', 'glrlm', 'LongRunEmphasis')	('lbp-3D-m2', 'firstorder', 'Energy')	('lbp-2D', 'glrlm', 'ShortRunHighGrayLevelEmphasis')	('lbp-3D-k', 'firstorder', 'Kurtosis')	('lbp-3D-m1', 'glcm', 'Contrast')	('gradient', 'glcm', 'DifferenceVariance')	('lbp-3D-m1', 'glcm', 'ClusterShade')	('lbp-3D-k', 'glrlm', 'RunLengthNonUniformity')	('lbp-3D-m2', 'glrlm', 'GrayLevelVariance')	('lbp-3D-k', 'glrlm', 'RunVariance')	('lbp-2D', 'glcm', 'SumAverage')	('lbp-3D-m2', 'glcm', 'SumSquares')	('lbp-3D-k', 'glrlm', 'RunVariance')	('lbp-3D-k', 'glrlm', 'RunVariance')
12	('lbp-3D-k', 'glrlm', 'LongRunLowGrayLevelEmphasis')	('lbp-3D-m2', 'glrlm', 'HighGrayLevelRunEmphasis')	('lbp-3D-m1', 'firstorder', 'Energy')	('lbp-3D-k', 'firstorder', 'Kurtosis')	('lbp-3D-m1', 'glcm', 'ClusterShade')	('lbp-3D-m2', 'glcm', 'ClusterShade')	('lbp-3D-k', 'glrlm', 'LongRunLowGrayLevelEmphasis')	('lbp-3D-m1', 'firstorder', 'Kurtosis')	('lbp-3D-m1', 'firstorder', 'Kurtosis')	('lbp-3D-k', 'glcm', 'ClusterProminence')	('lbp-3D-m1', 'glcm', 'SumAverage')	('lbp-3D-m1', 'glcm', 'SumSquares')	('lbp-3D-m2', 'firstorder', 'Mean')	('lbp-3D-k', 'firstorder', 'Maximum')	('lbp-3D-m1', 'glcm', 'ClusterShade')	('lbp-3D-m1', 'firstorder', 'Kurtosis')	('lbp-3D-k', 'glcm', 'ClusterProminence')	('lbp-3D-m1', 'glcm', 'DifferenceVariance')	('lbp-3D-m2', 'firstorder', 'Kurtosis')	('lbp-3D-k', 'firstorder', 'Energy')	('lbp-3D-m1', 'glcm', 'Autocorrelation')	('lbp-3D-m1', 'glcm', 'ClusterProminence')	('lbp-3D-m1', 'firstorder', 'Kurtosis')	('lbp-3D-m1', 'glcm', 'ClusterShade')	('lbp-3D-k', 'glrlm', 'LongRunHighGrayLevelEmphasis')	('lbp-3D-m1', 'glcm', 'ClusterShade')	('lbp-3D-k', 'glrlm', 'LongRunHighGrayLevelEmphasis')	('lbp-3D-m2', 'glcm', 'ClusterShade')	('lbp-3D-k', 'glrlm', 'LongRunHighGrayLevelEmphasis')	('lbp-3D-m2', 'glcm', 'ClusterShade')	('lbp-2D', 'glcm', 'DifferenceAverage')	('log-sigma-0-4492-mm-3D', 'firstorder', 'Mean')	('lbp-3D-k', 'firstorder', 'Maximum')	('lbp-3D-k', 'glrlm', 'LongRunHighGrayLevelEmphasis')	('lbp-3D-k', 'glrlm', 'LongRunHighGrayLevelEmphasis')	('lbp-3D-k', 'glrlm', 'LongRunHighGrayLevelEmphasis')	('lbp-3D-m2', 'firstorder', 'Kurtosis')	('lbp-3D-k', 'firstorder', 'Kurtosis')	('lbp-3D-k', 'firstorder', 'Maximum')	('lbp-3D-m1', 'glcm', 'DifferenceVariance')	('gradient', 'glcm', 'SumSquares')	('lbp-3D-m2', 'firstorder', 'Maximum')	('lbp-3D-m1', 'firstorder', 'Energy')	('lbp-3D-m2', 'glrlm', 'HighGrayLevelRunEmphasis')	('lbp-3D-m1', 'glcm', 'ClusterShade')	('lbp-2D', 'glrlm', 'GrayLevelVariance')	('lbp-3D-m2', 'glrlm', 'ShortRunHighGrayLevelEmphasis')	('lbp-3D-m1', 'glcm', 'Contrast')	('lbp-3D-m1', 'firstorder', 'Kurtosis')
13	('lbp-3D-m1', 'firstorder', 'Energy')	('lbp-3D-m2', 'glrlm', 'ShortRunHighGrayLevelEmphasis')	('lbp-3D-m1', 'glcm', 'DifferenceVariance')	('lbp-3D-k', 'glrlm', 'LongRunHighGrayLevelEmphasis')	('lbp-3D-m2', 'firstorder', 'Kurtosis')	('lbp-3D-m2', 'glcm', 'Contrast')	('lbp-3D-m1', 'glcm', 'DifferenceVariance')	('lbp-3D-m1', 'glcm', 'ClusterShade')	('lbp-3D-m1', 'glcm', 'ClusterProminence')	('lbp-3D-m1', 'firstorder', 'Kurtosis')	('lbp-3D-m2', 'firstorder', 'Energy')	('lbp-3D-m2', 'firstorder', 'Kurtosis')	('lbp-3D-m2', 'glcm', 'ClusterShade')	('lbp-3D-k', 'glrlm', 'RunVariance')	('lbp-3D-m1', 'glcm', 'SumAverage')	('lbp-3D-m1', 'glcm', 'ClusterShade')	('lbp-3D-k', 'glrlm', 'LongRunHighGrayLevelEmphasis')	('lbp-3D-m2', 'firstorder', 'Maximum')	('log-sigma-0-4492-mm-3D', 'firstorder', 'Maximum')	('lbp-3D-k', 'firstorder', 'Maximum')	('lbp-3D-m1', 'glcm', 'SumAverage')	('lbp-3D-m1', 'glcm', 'ClusterShade')	('lbp-3D-m1', 'glcm', 'Contrast')	('lbp-3D-m1', 'glrlm', 'ShortRunHighGrayLevelEmphasis')	('lbp-3D-m1', 'firstorder', 'Energy')	('lbp-3D-m1', 'glcm', 'SumAverage')	('lbp-3D-m1', 'glcm', 'ClusterShade')	('lbp-3D-m2', 'glcm', 'DifferenceVariance')	('lbp-3D-k', 'glrlm', 'LongRunLowGrayLevelEmphasis')	('lbp-3D-m2', 'glrlm', 'ShortRunHighGrayLevelEmphasis')	('lbp-3D-k', 'firstorder', 'Kurtosis')	('log-sigma-0-4492-mm-3D', 'glcm', 'ClusterShade')	('lbp-3D-k', 'glcm', 'ClusterProminence')	('lbp-3D-k', 'glrlm', 'RunVariance')	('lbp-3D-m1', 'glcm', 'Contrast')	('lbp-3D-k', 'glrlm', 'RunVariance')	('lbp-3D-m2', 'firstorder', 'Maximum')	('lbp-3D-k', 'firstorder', 'Maximum')	('lbp-3D-k', 'glcm', 'ClusterProminence')	('lbp-3D-m2', 'firstorder', 'Energy')	('gradient', 'glrlm', 'GrayLevelVariance')	('lbp-3D-m2', 'firstorder', 'Mean')	('lbp-3D-m1', 'glcm', 'ClusterShade')	('lbp-3D-m2', 'glrlm', 'LongRunHighGrayLevelEmphasis')	('lbp-3D-m1', 'glrlm', 'HighGrayLevelRunEmphasis')	('lbp-3D-k', 'firstorder', 'Maximum')	('log-sigma-0-4492-mm-3D', 'firstorder', 'Kurtosis')	('lbp-3D-m2', 'firstorder', 'Kurtosis')	('lbp-3D-m1', 'glcm', 'Contrast')
14	('lbp-3D-m1', 'firstorder', 'Kurtosis')	('log-sigma-0-4492-mm-3D', 'firstorder', 'Kurtosis')	('lbp-3D-m1', 'glrlm', 'HighGrayLevelRunEmphasis')	('lbp-3D-m1', 'glcm', 'ClusterShade')	('lbp-3D-m2', 'firstorder', 'Mean')	('lbp-3D-m2', 'glcm', 'DifferenceVariance')	('lbp-3D-m2', 'firstorder', 'Kurtosis')	('lbp-3D-m1', 'glrlm', 'HighGrayLevelRunEmphasis')	('lbp-3D-m1', 'glcm', 'ClusterShade')	('lbp-3D-m1', 'glcm', 'ClusterShade')	('lbp-3D-m2', 'firstorder', 'Kurtosis')	('lbp-3D-m2', 'glcm', 'Contrast')	('lbp-3D-m2', 'glrlm', 'HighGrayLevelRunEmphasis')	('lbp-3D-m1', 'glcm', 'Contrast')	('lbp-3D-m2', 'firstorder', 'Kurtosis')	('lbp-3D-m2', 'firstorder', 'Kurtosis')	('lbp-3D-m1', 'firstorder', 'Energy')	('lbp-3D-m2', 'glcm', 'ClusterShade')	('log-sigma-0-4492-mm-3D', 'firstorder', 'Mean')	('lbp-3D-k', 'glcm', 'ClusterProminence')	('lbp-3D-m2', 'glcm', 'ClusterShade')	('lbp-3D-m2', 'firstorder', 'Mean')	('lbp-3D-m2', 'firstorder', 'Kurtosis')	('lbp-3D-m2', 'firstorder', 'Kurtosis')	('lbp-3D-m1', 'glcm', 'ClusterProminence')	('lbp-3D-m2', 'firstorder', 'Kurtosis')	('lbp-3D-m2', 'firstorder', 'Kurtosis')	('lbp-3D-m2', 'glcm', 'JointAverage')	('lbp-3D-m1', 'firstorder', 'Kurtosis')	('log-sigma-0-4492-mm-3D', 'firstorder', 'Mean')	('lbp-3D-k', 'glcm', 'ClusterProminence')	('log-sigma-0-4492-mm-3D', 'glcm', 'JointAverage')	('lbp-3D-k', 'glrlm', 'LongRunHighGrayLevelEmphasis')	('lbp-3D-m1', 'glcm', 'ClusterShade')	('lbp-3D-m1', 'glcm', 'DifferenceVariance')	('lbp-3D-m1', 'glcm', 'ClusterProminence')	('lbp-3D-m2', 'glcm', 'ClusterShade')	('lbp-3D-k', 'glcm', 'ClusterProminence')	('lbp-3D-k', 'glrlm', 'LongRunHighGrayLevelEmphasis')	('lbp-3D-m2', 'firstorder', 'Kurtosis')	('lbp-2D', 'glcm', 'Autocorrelation')	('log-sigma-0-4492-mm-3D', 'firstorder', 'Maximum')	('lbp-3D-m2', 'glrlm', 'GrayLevelVariance')	('lbp-3D-m2', 'glrlm', 'ShortRunHighGrayLevelEmphasis')	('lbp-3D-m1', 'glrlm', 'ShortRunHighGrayLevelEmphasis')	('lbp-3D-k', 'glrlm', 'LongRunHighGrayLevelEmphasis')	('log-sigma-0-4492-mm-3D', 'firstorder', 'Mean')	('lbp-3D-m2', 'firstorder', 'Maximum')	('lbp-3D-m2', 'firstorder', 'Maximum')
15	('lbp-3D-m1', 'glcm', 'Autocorrelation')	('log-sigma-0-4492-mm-3D', 'firstorder', 'Maximum')	('lbp-3D-m2', 'firstorder', 'Mean')	('lbp-3D-m1', 'glrlm', 'HighGrayLevelRunEmphasis')	('lbp-3D-m2', 'firstorder', 'RootMeanSquared')	('log-sigma-0-4492-mm-3D', 'firstorder', 'Mean')	('lbp-3D-m2', 'glcm', 'Autocorrelation')	('lbp-3D-m1', 'glrlm', 'ShortRunHighGrayLevelEmphasis')	('lbp-3D-m1', 'glrlm', 'ShortRunHighGrayLevelEmphasis')	('lbp-3D-m1', 'glcm', 'Contrast')	('lbp-3D-m2', 'glrlm', 'HighGrayLevelRunEmphasis')	('lbp-3D-m2', 'glrlm', 'GrayLevelVariance')	('log-sigma-0-4492-mm-3D', 'firstorder', 'Mean')	('lbp-3D-m1', 'glcm', 'DifferenceVariance')	('lbp-3D-m2', 'glrlm', 'HighGrayLevelRunEmphasis')	('lbp-3D-m2', 'firstorder', 'Mean')	('lbp-3D-m1', 'glcm', 'ClusterShade')	('log-sigma-0-4492-mm-3D', 'firstorder', 'Maximum')	('log-sigma-0-4492-mm-3D', 'glcm', 'Contrast')	('lbp-3D-k', 'glrlm', 'LongRunHighGrayLevelEmphasis')	('lbp-3D-m2', 'glcm', 'JointAverage')	('lbp-3D-m2', 'glcm', 'ClusterShade')	('lbp-3D-m2', 'glrlm', 'ShortRunHighGrayLevelEmphasis')	('lbp-3D-m2', 'glrlm', 'ShortRunHighGrayLevelEmphasis')	('lbp-3D-m1', 'glcm', 'ClusterShade')	('lbp-3D-m2', 'glcm', 'ClusterShade')	('lbp-3D-m2', 'firstorder', 'RootMeanSquared')	('lbp-3D-m2', 'glcm', 'SumAverage')	('lbp-3D-m1', 'glcm', 'DifferenceVariance')	('log-sigma-0-4492-mm-3D', 'firstorder', 'RobustMeanAbsoluteDeviation')	('lbp-3D-k', 'glrlm', 'LongRunLowGrayLevelEmphasis')	('log-sigma-0-4492-mm-3D', 'glcm', 'SumAverage')	('lbp-3D-m1', 'firstorder', 'Kurtosis')	('lbp-3D-m1', 'glcm', 'Contrast')	('lbp-3D-m2', 'firstorder', 'Kurtosis')	('lbp-3D-m2', 'firstorder', 'Kurtosis')	('lbp-3D-m2', 'glrlm', 'ShortRunHighGrayLevelEmphasis')	('lbp-3D-k', 'glrlm', 'LongRunHighGrayLevelEmphasis')	('lbp-3D-m1', 'firstorder', 'Energy')	('lbp-3D-m2', 'firstorder', 'Maximum')	('lbp-3D-k', 'firstorder', 'Kurtosis')	('log-sigma-0-4492-mm-3D', 'firstorder', 'Mean')	('lbp-3D-m2', 'glrlm', 'ShortRunHighGrayLevelEmphasis')	('log-sigma-0-4492-mm-3D', 'firstorder', 'Kurtosis')	('lbp-3D-m2', 'firstorder', 'Kurtosis')	('lbp-3D-m1', 'glcm', 'ClusterProminence')	('log-sigma-0-4492-mm-3D', 'firstorder', 'RobustMeanAbsoluteDeviation')	('lbp-3D-m2', 'glcm', 'ClusterShade')	('lbp-3D-m2', 'firstorder', 'RootMeanSquared')
16	('lbp-3D-m1', 'glcm', 'ClusterShade')	('log-sigma-0-4492-mm-3D', 'firstorder', 'Mean')	('lbp-3D-m2', 'glcm', 'ClusterProminence')	('lbp-3D-m2', 'firstorder', 'Kurtosis')	('lbp-3D-m2', 'glcm', 'ClusterShade')	('log-sigma-0-4492-mm-3D', 'firstorder', 'Skewness')	('lbp-3D-m2', 'glcm', 'DifferenceVariance')	('lbp-3D-m2', 'firstorder', 'Kurtosis')	('lbp-3D-m2', 'firstorder', 'Energy')	('lbp-3D-m1', 'glcm', 'DifferenceVariance')	('log-sigma-0-4492-mm-3D', 'glcm', 'ClusterProminence')	('log-sigma-0-4492-mm-3D', 'firstorder', 'Kurtosis')	('log-sigma-0-4492-mm-3D', 'glcm', 'ClusterProminence')	('lbp-3D-m2', 'firstorder', 'Kurtosis')	('log-sigma-0-4492-mm-3D', 'firstorder', 'RobustMeanAbsoluteDeviation')	('lbp-3D-m2', 'firstorder', 'RootMeanSquared')	('lbp-3D-m1', 'glcm', 'ClusterTendency')	('log-sigma-0-4492-mm-3D', 'firstorder', 'Mean')	('original', 'firstorder', 'Maximum')	('lbp-3D-m1', 'firstorder', 'Energy')	('lbp-3D-m2', 'glcm', 'SumAverage')	('lbp-3D-m2', 'glrlm', 'HighGrayLevelRunEmphasis')	('log-sigma-0-4492-mm-3D', 'firstorder', 'Maximum')	('log-sigma-0-4492-mm-3D', 'firstorder', 'Mean')	('lbp-3D-m2', 'firstorder', 'Kurtosis')	('log-sigma-0-4492-mm-3D', 'firstorder', 'Mean')	('lbp-3D-m2', 'glcm', 'ClusterShade')	('lbp-3D-m2', 'glrlm', 'GrayLevelVariance')	('lbp-3D-m2', 'firstorder', 'Kurtosis')	('log-sigma-0-4492-mm-3D', 'firstorder', 'Skewness')	('lbp-3D-m1', 'glcm', 'ClusterShade')	('log-sigma-0-4492-mm-3D', 'glrlm', 'LongRunEmphasis')	('lbp-3D-m1', 'glcm', 'Autocorrelation')	('lbp-3D-m2', 'firstorder', 'Kurtosis')	('lbp-3D-m2', 'glcm', 'ClusterShade')	('lbp-3D-m2', 'glcm', 'Contrast')	('log-sigma-0-4492-mm-3D', 'firstorder', 'Maximum')	('lbp-3D-m1', 'glcm', 'ClusterProminence')	('lbp-3D-m1', 'glcm', 'ClusterShade')	('lbp-3D-m2', 'glcm', 'ClusterShade')	('lbp-3D-k', 'firstorder', 'Maximum')	('log-sigma-0-4492-mm-3D', 'glrlm', 'RunVariance')	('log-sigma-0-4492-mm-3D', 'firstorder', 'Maximum')	('log-sigma-0-4492-mm-3D', 'firstorder', 'Mean')	('lbp-3D-m2', 'firstorder', 'Maximum')	('lbp-3D-m2', 'firstorder', 'Kurtosis')	('log-sigma-0-4492-mm-3D', 'glcm', 'ClusterProminence')	('lbp-3D-m2', 'glrlm', 'HighGrayLevelRunEmphasis')	('lbp-3D-m2', 'glrlm', 'HighGrayLevelRunEmphasis')
17	('lbp-3D-m1', 'glcm', 'SumAverage')	('log-sigma-0-4492-mm-3D', 'firstorder', 'Skewness')	('lbp-3D-m2', 'glcm', 'ClusterShade')	('log-sigma-0-4492-mm-3D', 'firstorder', 'Mean')	('lbp-3D-m2', 'glrlm', 'ShortRunHighGrayLevelEmphasis')	('log-sigma-0-4492-mm-3D', 'glcm', 'ClusterTendency')	('lbp-3D-m2', 'glcm', 'JointAverage')	('lbp-3D-m2', 'glcm', 'ClusterShade')	('log-sigma-0-4492-mm-3D', 'firstorder', 'Maximum')	('lbp-3D-m2', 'firstorder', 'Kurtosis')	('log-sigma-0-4492-mm-3D', 'glcm', 'DifferenceEntropy')	('log-sigma-0-4492-mm-3D', 'firstorder', 'Mean')	('log-sigma-0-4492-mm-3D', 'glrlm', 'GrayLevelNonUniformity')	('lbp-3D-m2', 'firstorder', 'Maximum')	('log-sigma-0-4492-mm-3D', 'glcm', 'JointAverage')	('lbp-3D-m2', 'glcm', 'ClusterShade')	('lbp-3D-m1', 'glcm', 'DifferenceVariance')	('log-sigma-0-4492-mm-3D', 'firstorder', 'RobustMeanAbsoluteDeviation')	('original', 'firstorder', 'Mean')	('lbp-3D-m1', 'firstorder', 'Kurtosis')	('lbp-3D-m2', 'glrlm', 'HighGrayLevelRunEmphasis')	('lbp-3D-m2', 'glrlm', 'ShortRunHighGrayLevelEmphasis')	('log-sigma-0-4492-mm-3D', 'firstorder', 'Mean')	('log-sigma-0-4492-mm-3D', 'firstorder', 'RobustMeanAbsoluteDeviation')	('lbp-3D-m2', 'glcm', 'DifferenceVariance')	('log-sigma-0-4492-mm-3D', 'glrlm', 'RunVariance')	('lbp-3D-m2', 'glcm', 'Contrast')	('lbp-3D-m2', 'glrlm', 'ShortRunHighGrayLevelEmphasis')	('lbp-3D-m2', 'glcm', 'ClusterShade')	('log-sigma-0-4492-mm-3D', 'glcm', 'JointAverage')	('lbp-3D-m2', 'firstorder', 'Kurtosis')	('log-sigma-0-4492-mm-3D', 'glrlm', 'LongRunHighGrayLevelEmphasis')	('lbp-3D-m1', 'glcm', 'ClusterShade')	('lbp-3D-m2', 'glrlm', 'ShortRunHighGrayLevelEmphasis')	('lbp-3D-m2', 'glrlm', 'ShortRunHighGrayLevelEmphasis')	('lbp-3D-m2', 'glcm', 'DifferenceVariance')	('log-sigma-0-4492-mm-3D', 'firstorder', 'Mean')	('lbp-3D-m1', 'glcm', 'ClusterShade')	('lbp-3D-m1', 'glcm', 'SumAverage')	('log-sigma-0-4492-mm-3D', 'firstorder', 'Entropy')	('lbp-3D-k', 'glcm', 'ClusterProminence')	('original', 'firstorder', 'Mean')	('log-sigma-0-4492-mm-3D', 'firstorder', 'Mean')	('log-sigma-0-4492-mm-3D', 'firstorder', 'RobustMeanAbsoluteDeviation')	('lbp-3D-m2', 'glcm', 'ClusterShade')	('lbp-3D-m2', 'glrlm', 'HighGrayLevelRunEmphasis')	('log-sigma-0-4492-mm-3D', 'glcm', 'ClusterShade')	('lbp-3D-m2', 'glrlm', 'ShortRunHighGrayLevelEmphasis')	('lbp-3D-m2', 'glrlm', 'ShortRunHighGrayLevelEmphasis')
18	('lbp-3D-m2', 'firstorder', 'Energy')	('log-sigma-0-4492-mm-3D', 'glcm', 'ClusterProminence')	('lbp-3D-m2', 'glrlm', 'HighGrayLevelRunEmphasis')	('log-sigma-0-4492-mm-3D', 'firstorder', 'Skewness')	('log-sigma-0-4492-mm-3D', 'firstorder', 'Mean')	('log-sigma-0-4492-mm-3D', 'glcm', 'JointAverage')	('lbp-3D-m2', 'glcm', 'SumAverage')	('lbp-3D-m2', 'glrlm', 'ShortRunHighGrayLevelEmphasis')	('log-sigma-0-4492-mm-3D', 'firstorder', 'RobustMeanAbsoluteDeviation')	('lbp-3D-m2', 'firstorder', 'RootMeanSquared')	('log-sigma-0-4492-mm-3D', 'glrlm', 'LongRunEmphasis')	('log-sigma-0-4492-mm-3D', 'firstorder', 'Skewness')	('log-sigma-0-4492-mm-3D', 'glrlm', 'LongRunEmphasis')	('lbp-3D-m2', 'glcm', 'ClusterTendency')	('log-sigma-0-4492-mm-3D', 'glcm', 'SumAverage')	('lbp-3D-m2', 'glrlm', 'ShortRunHighGrayLevelEmphasis')	('lbp-3D-m1', 'glcm', 'SumSquares')	('log-sigma-0-4492-mm-3D', 'glcm', 'ClusterProminence')	('original', 'firstorder', 'RootMeanSquared')	('lbp-3D-m1', 'glcm', 'Autocorrelation')	('log-sigma-0-4492-mm-3D', 'firstorder', 'Mean')	('log-sigma-0-4492-mm-3D', 'firstorder', 'Maximum')	('log-sigma-0-4492-mm-3D', 'glcm', 'ClusterProminence')	('log-sigma-0-4492-mm-3D', 'glcm', 'Contrast')	('lbp-3D-m2', 'glrlm', 'GrayLevelVariance')	('original', 'firstorder', 'Energy')	('lbp-3D-m2', 'glrlm', 'ShortRunHighGrayLevelEmphasis')	('log-sigma-0-4492-mm-3D', 'firstorder', 'Kurtosis')	('lbp-3D-m2', 'glrlm', 'GrayLevelVariance')	('log-sigma-0-4492-mm-3D', 'glcm', 'JointEntropy')	('lbp-3D-m2', 'firstorder', 'Mean')	('original', 'glcm', 'ClusterProminence')	('lbp-3D-m1', 'glcm', 'SumAverage')	('log-sigma-0-4492-mm-3D', 'firstorder', 'Maximum')	('log-sigma-0-4492-mm-3D', 'firstorder', 'Mean')	('lbp-3D-m2', 'glrlm', 'ShortRunHighGrayLevelEmphasis')	('log-sigma-0-4492-mm-3D', 'firstorder', 'RobustMeanAbsoluteDeviation')	('lbp-3D-m2', 'firstorder', 'Kurtosis')	('lbp-3D-m1', 'glrlm', 'HighGrayLevelRunEmphasis')	('log-sigma-0-4492-mm-3D', 'firstorder', 'Kurtosis')	('lbp-3D-k', 'glrlm', 'LongRunHighGrayLevelEmphasis')	('original', 'firstorder', 'RootMeanSquared')	('log-sigma-0-4492-mm-3D', 'glcm', 'ClusterProminence')	('log-sigma-0-4492-mm-3D', 'firstorder', 'Skewness')	('lbp-3D-m2', 'glrlm', 'ShortRunHighGrayLevelEmphasis')	('lbp-3D-m2', 'glrlm', 'ShortRunHighGrayLevelEmphasis')	('log-sigma-0-4492-mm-3D', 'glrlm', 'LongRunEmphasis')	('log-sigma-0-4492-mm-3D', 'firstorder', 'Mean')	('log-sigma-0-4492-mm-3D', 'firstorder', 'Mean')
19	('lbp-3D-m2', 'firstorder', 'Kurtosis')	('log-sigma-0-4492-mm-3D', 'glcm', 'SumEntropy')	('lbp-3D-m2', 'glrlm', 'ShortRunHighGrayLevelEmphasis')	('log-sigma-0-4492-mm-3D', 'glcm', 'ClusterShade')	('log-sigma-0-4492-mm-3D', 'glcm', 'ClusterShade')	('log-sigma-0-4492-mm-3D', 'glcm', 'SumAverage')	('log-sigma-0-4492-mm-3D', 'firstorder', 'Mean')	('log-sigma-0-4492-mm-3D', 'firstorder', 'Entropy')	('log-sigma-0-4492-mm-3D', 'glcm', 'JointAverage')	('lbp-3D-m2', 'glrlm', 'GrayLevelVariance')	('original', 'firstorder', 'Kurtosis')	('log-sigma-0-4492-mm-3D', 'glcm', 'ClusterShade')	('log-sigma-0-4492-mm-3D', 'glrlm', 'RunVariance')	('log-sigma-0-4492-mm-3D', 'firstorder', 'Mean')	('original', 'firstorder', 'Energy')	('log-sigma-0-4492-mm-3D', 'firstorder', 'Entropy')	('lbp-3D-m2', 'firstorder', 'Kurtosis')	('log-sigma-0-4492-mm-3D', 'glcm', 'SumEntropy')	('original', 'firstorder', 'Skewness')	('lbp-3D-m1', 'glcm', 'DifferenceVariance')	('log-sigma-0-4492-mm-3D', 'firstorder', 'RobustMeanAbsoluteDeviation')	('log-sigma-0-4492-mm-3D', 'firstorder', 'Mean')	('log-sigma-0-4492-mm-3D', 'glcm', 'ClusterShade')	('original', 'firstorder', 'Maximum')	('log-sigma-0-4492-mm-3D', 'firstorder', 'Mean')	('original', 'firstorder', 'Mean')	('log-sigma-0-4492-mm-3D', 'firstorder', 'Mean')	('log-sigma-0-4492-mm-3D', 'firstorder', 'Maximum')	('log-sigma-0-4492-mm-3D', 'firstorder', 'Kurtosis')	('log-sigma-0-4492-mm-3D', 'glcm', 'SumAverage')	('lbp-3D-m2', 'glcm', 'ClusterShade')	('original', 'glcm', 'ClusterShade')	('lbp-3D-m2', 'firstorder', 'Kurtosis')	('log-sigma-0-4492-mm-3D', 'firstorder', 'RobustMeanAbsoluteDeviation')	('log-sigma-0-4492-mm-3D', 'glcm', 'JointAverage')	('log-sigma-0-4492-mm-3D', 'firstorder', 'Mean')	('log-sigma-0-4492-mm-3D', 'glcm', 'ClusterProminence')	('lbp-3D-m2', 'glcm', 'ClusterShade')	('lbp-3D-m2', 'firstorder', 'Kurtosis')	('log-sigma-0-4492-mm-3D', 'firstorder', 'Mean')	('lbp-3D-m1', 'firstorder', 'Kurtosis')	('original', 'shape', 'LeastAxisLength')	('log-sigma-0-4492-mm-3D', 'glcm', 'JointAverage')	('log-sigma-0-4492-mm-3D', 'glcm', 'ClusterShade')	('log-sigma-0-4492-mm-3D', 'firstorder', 'Mean')	('log-sigma-0-4492-mm-3D', 'firstorder', 'Mean')	('original', 'firstorder', 'Mean')	('log-sigma-0-4492-mm-3D', 'glcm', 'DifferenceAverage')	('log-sigma-0-4492-mm-3D', 'firstorder', 'RobustMeanAbsoluteDeviation')
20	('lbp-3D-m2', 'glcm', 'ClusterShade')	('log-sigma-0-4492-mm-3D', 'glrlm', 'RunVariance')	('log-sigma-0-4492-mm-3D', 'firstorder', 'Entropy')	('log-sigma-0-4492-mm-3D', 'glrlm', 'RunVariance')	('log-sigma-0-4492-mm-3D', 'glcm', 'DifferenceEntropy')	('original', 'firstorder', 'RobustMeanAbsoluteDeviation')	('log-sigma-0-4492-mm-3D', 'firstorder', 'RobustMeanAbsoluteDeviation')	('log-sigma-0-4492-mm-3D', 'firstorder', 'Mean')	('log-sigma-0-4492-mm-3D', 'glcm', 'SumAverage')	('lbp-3D-m2', 'glrlm', 'HighGrayLevelRunEmphasis')	('original', 'firstorder', 'Mean')	('log-sigma-0-4492-mm-3D', 'glrlm', 'RunLengthNonUniformity')	('original', 'firstorder', 'Energy')	('log-sigma-0-4492-mm-3D', 'firstorder', 'RobustMeanAbsoluteDeviation')	('original', 'firstorder', 'Mean')	('log-sigma-0-4492-mm-3D', 'firstorder', 'Mean')	('lbp-3D-m2', 'firstorder', 'Maximum')	('original', 'firstorder', 'Energy')	('original', 'glrlm', 'RunEntropy')	('lbp-3D-m2', 'firstorder', 'Energy')	('log-sigma-0-4492-mm-3D', 'glrlm', 'RunVariance')	('log-sigma-0-4492-mm-3D', 'firstorder', 'RobustMeanAbsoluteDeviation')	('log-sigma-0-4492-mm-3D', 'glrlm', 'LongRunEmphasis')	('original', 'firstorder', 'Mean')	('log-sigma-0-4492-mm-3D', 'firstorder', 'RootMeanSquared')	('original', 'firstorder', 'RobustMeanAbsoluteDeviation')	('log-sigma-0-4492-mm-3D', 'firstorder', 'MeanAbsoluteDeviation')	('log-sigma-0-4492-mm-3D', 'firstorder', 'Mean')	('log-sigma-0-4492-mm-3D', 'firstorder', 'Mean')	('log-sigma-0-4492-mm-3D', 'glrlm', 'RunVariance')	('log-sigma-0-4492-mm-3D', 'firstorder', 'RootMeanSquared')	('original', 'glcm', 'DifferenceVariance')	('lbp-3D-m2', 'firstorder', 'Maximum')	('log-sigma-0-4492-mm-3D', 'glrlm', 'LongRunEmphasis')	('log-sigma-0-4492-mm-3D', 'glcm', 'SumAverage')	('log-sigma-0-4492-mm-3D', 'glrlm', 'LongRunEmphasis')	('original', 'firstorder', 'Skewness')	('log-sigma-0-4492-mm-3D', 'firstorder', 'RobustMeanAbsoluteDeviation')	('lbp-3D-m2', 'glcm', 'ClusterShade')	('log-sigma-0-4492-mm-3D', 'glcm', 'ClusterProminence')	('lbp-3D-m1', 'glcm', 'ClusterShade')	('original', 'shape', 'MajorAxisLength')	('log-sigma-0-4492-mm-3D', 'glcm', 'SumAverage')	('original', 'firstorder', 'Mean')	('log-sigma-0-4492-mm-3D', 'firstorder', 'RobustMeanAbsoluteDeviation')	('log-sigma-0-4492-mm-3D', 'glcm', 'ClusterShade')	('original', 'firstorder', 'RobustMeanAbsoluteDeviation')	('log-sigma-0-4492-mm-3D', 'glrlm', 'LongRunEmphasis')	('log-sigma-0-4492-mm-3D', 'glcm', 'ClusterShade')
21	('lbp-3D-m2', 'glcm', 'DifferenceVariance')	('original', 'firstorder', 'Kurtosis')	('log-sigma-0-4492-mm-3D', 'firstorder', 'RootMeanSquared')	('original', 'firstorder', 'Energy')	('log-sigma-0-4492-mm-3D', 'glrlm', 'LongRunEmphasis')	('original', 'firstorder', 'Skewness')	('log-sigma-0-4492-mm-3D', 'glcm', 'DifferenceAverage')	('log-sigma-0-4492-mm-3D', 'firstorder', 'RobustMeanAbsoluteDeviation')	('log-sigma-0-4492-mm-3D', 'glrlm', 'LongRunEmphasis')	('lbp-3D-m2', 'glrlm', 'ShortRunHighGrayLevelEmphasis')	('original', 'firstorder', 'Skewness')	('original', 'firstorder', 'Mean')	('original', 'firstorder', 'Mean')	('log-sigma-0-4492-mm-3D', 'firstorder', 'Skewness')	('original', 'firstorder', 'Skewness')	('log-sigma-0-4492-mm-3D', 'firstorder', 'Skewness')	('lbp-3D-m2', 'glcm', 'ClusterShade')	('original', 'firstorder', 'Skewness')	('original', 'shape', 'LeastAxisLength')	('lbp-3D-m2', 'firstorder', 'Maximum')	('original', 'firstorder', 'Energy')	('log-sigma-0-4492-mm-3D', 'glrlm', 'GrayLevelNonUniformity')	('log-sigma-0-4492-mm-3D', 'glrlm', 'LongRunHighGrayLevelEmphasis')	('original', 'firstorder', 'RootMeanSquared')	('log-sigma-0-4492-mm-3D', 'glcm', 'Autocorrelation')	('original', 'firstorder', 'RootMeanSquared')	('log-sigma-0-4492-mm-3D', 'firstorder', 'RobustMeanAbsoluteDeviation')	('log-sigma-0-4492-mm-3D', 'firstorder', 'Variance')	('log-sigma-0-4492-mm-3D', 'glrlm', 'LongRunEmphasis')	('original', 'firstorder', 'Skewness')	('log-sigma-0-4492-mm-3D', 'glcm', 'ClusterProminence')	('original', 'glrlm', 'RunEntropy')	('log-sigma-0-4492-mm-3D', 'firstorder', 'Mean')	('log-sigma-0-4492-mm-3D', 'glrlm', 'RunVariance')	('log-sigma-0-4492-mm-3D', 'glrlm', 'LongRunEmphasis')	('original', 'firstorder', 'Energy')	('original', 'glcm', 'ClusterProminence')	('log-sigma-0-4492-mm-3D', 'glcm', 'SumEntropy')	('log-sigma-0-4492-mm-3D', 'firstorder', 'Mean')	('log-sigma-0-4492-mm-3D', 'glcm', 'SumEntropy')	('lbp-3D-m1', 'glcm', 'DifferenceVariance')	('original', 'shape', 'Maximum2DDiameterColumn')	('original', 'firstorder', 'Kurtosis')	('original', 'firstorder', 'RobustMeanAbsoluteDeviation')	('original', 'firstorder', 'RobustMeanAbsoluteDeviation')	('log-sigma-0-4492-mm-3D', 'glcm', 'DifferenceEntropy')	('original', 'firstorder', 'RootMeanSquared')	('log-sigma-0-4492-mm-3D', 'glrlm', 'LongRunHighGrayLevelEmphasis')	('log-sigma-0-4492-mm-3D', 'glcm', 'JointEntropy')
22	('log-sigma-0-4492-mm-3D', 'firstorder', 'Maximum')	('original', 'firstorder', 'Mean')	('log-sigma-0-4492-mm-3D', 'glrlm', 'GrayLevelVariance')	('original', 'firstorder', 'Mean')	('original', 'firstorder', 'Energy')	('original', 'glcm', 'DifferenceVariance')	('log-sigma-0-4492-mm-3D', 'glrlm', 'GrayLevelNonUniformity')	('log-sigma-0-4492-mm-3D', 'glcm', 'SumEntropy')	('original', 'firstorder', 'Energy')	('log-sigma-0-4492-mm-3D', 'firstorder', 'Mean')	('original', 'glcm', 'ClusterTendency')	('original', 'firstorder', 'Skewness')	('original', 'firstorder', 'RobustMeanAbsoluteDeviation')	('log-sigma-0-4492-mm-3D', 'glcm', 'ClusterProminence')	('original', 'glrlm', 'RunEntropy')	('log-sigma-0-4492-mm-3D', 'glcm', 'ClusterProminence')	('log-sigma-0-4492-mm-3D', 'firstorder', 'Mean')	('original', 'shape', 'LeastAxisLength')	('original', 'shape', 'MajorAxisLength')	('lbp-3D-m2', 'firstorder', 'Mean')	('original', 'firstorder', 'Mean')	('original', 'firstorder', 'Skewness')	('log-sigma-0-4492-mm-3D', 'glrlm', 'RunVariance')	('original', 'glrlm', 'RunEntropy')	('log-sigma-0-4492-mm-3D', 'glcm', 'ClusterProminence')	('original', 'firstorder', 'Skewness')	('log-sigma-0-4492-mm-3D', 'glrlm', 'RunVariance')	('log-sigma-0-4492-mm-3D', 'glcm', 'Contrast')	('original', 'firstorder', 'Skewness')	('original', 'shape', 'LeastAxisLength')	('log-sigma-0-4492-mm-3D', 'glcm', 'JointAverage')	('original', 'shape', 'LeastAxisLength')	('log-sigma-0-4492-mm-3D', 'glcm', 'JointAverage')	('log-sigma-0-4492-mm-3D', 'glrlm', 'ShortRunHighGrayLevelEmphasis')	('original', 'firstorder', 'Mean')	('original', 'firstorder', 'Kurtosis')	('original', 'glcm', 'ClusterShade')	('log-sigma-0-4492-mm-3D', 'glrlm', 'LongRunHighGrayLevelEmphasis')	('log-sigma-0-4492-mm-3D', 'firstorder', 'RobustMeanAbsoluteDeviation')	('log-sigma-0-4492-mm-3D', 'glrlm', 'GrayLevelNonUniformity')	('lbp-3D-m1', 'glrlm', 'HighGrayLevelRunEmphasis')	('original', 'shape', 'Maximum2DDiameterSlice')	('original', 'firstorder', 'Maximum')	('original', 'firstorder', 'RootMeanSquared')	('original', 'firstorder', 'RootMeanSquared')	('log-sigma-0-4492-mm-3D', 'glrlm', 'LongRunHighGrayLevelEmphasis')	('original', 'firstorder', 'Skewness')	('original', 'firstorder', 'Skewness')	('log-sigma-0-4492-mm-3D', 'glrlm', 'LongRunEmphasis')
23	('log-sigma-0-4492-mm-3D', 'firstorder', 'Mean')	('original', 'glcm', 'ClusterTendency')	('log-sigma-0-4492-mm-3D', 'glrlm', 'RunVariance')	('original', 'firstorder', 'RootMeanSquared')	('original', 'firstorder', 'Kurtosis')	('original', 'glrlm', 'RunEntropy')	('log-sigma-0-4492-mm-3D', 'glrlm', 'LongRunEmphasis')	('log-sigma-0-4492-mm-3D', 'glrlm', 'LongRunEmphasis')	('original', 'firstorder', 'Maximum')	('log-sigma-0-4492-mm-3D', 'firstorder', 'RobustMeanAbsoluteDeviation')	('original', 'glcm', 'SumSquares')	('original', 'glcm', 'ClusterShade')	('original', 'firstorder', 'RootMeanSquared')	('log-sigma-0-4492-mm-3D', 'glcm', 'SumEntropy')	('original', 'shape', 'LeastAxisLength')	('log-sigma-0-4492-mm-3D', 'glcm', 'SumEntropy')	('log-sigma-0-4492-mm-3D', 'firstorder', 'RobustMeanAbsoluteDeviation')	('original', 'shape', 'MajorAxisLength')	('original', 'shape', 'Maximum2DDiameterRow')	('lbp-3D-m2', 'glrlm', 'HighGrayLevelRunEmphasis')	('original', 'firstorder', 'RobustMeanAbsoluteDeviation')	('original', 'firstorder', 'Variance')	('original', 'firstorder', 'Skewness')	('original', 'shape', 'LeastAxisLength')	('log-sigma-0-4492-mm-3D', 'glcm', 'SumEntropy')	('original', 'shape', 'LeastAxisLength')	('original', 'firstorder', 'Skewness')	('log-sigma-0-4492-mm-3D', 'glcm', 'SumSquares')	('original', 'glcm', 'DifferenceVariance')	('original', 'shape', 'Maximum3DDiameter')	('log-sigma-0-4492-mm-3D', 'glcm', 'SumAverage')	('original', 'shape', 'MajorAxisLength')	('log-sigma-0-4492-mm-3D', 'glcm', 'SumAverage')	('original', 'firstorder', 'RobustMeanAbsoluteDeviation')	('original', 'firstorder', 'RootMeanSquared')	('original', 'firstorder', 'Skewness')	('original', 'glcm', 'DifferenceVariance')	('original', 'firstorder', 'Mean')	('original', 'firstorder', 'Energy')	('log-sigma-0-4492-mm-3D', 'glrlm', 'ShortRunHighGrayLevelEmphasis')	('lbp-3D-m2', 'firstorder', 'RootMeanSquared')	('original', 'shape', 'Maximum3DDiameter')	('original', 'firstorder', 'Mean')	('original', 'firstorder', 'Skewness')	('original', 'glcm', 'ClusterShade')	('log-sigma-0-4492-mm-3D', 'glrlm', 'RunVariance')	('original', 'glcm', 'ClusterProminence')	('original', 'glcm', 'ClusterProminence')	('log-sigma-0-4492-mm-3D', 'glrlm', 'LongRunHighGrayLevelEmphasis')
24	('log-sigma-0-4492-mm-3D', 'glcm', 'ClusterProminence')	('original', 'shape', 'MajorAxisLength')	('original', 'firstorder', 'Mean')	('original', 'firstorder', 'Skewness')	('original', 'firstorder', 'Maximum')	('original', 'shape', 'LeastAxisLength')	('original', 'firstorder', 'Mean')	('original', 'firstorder', 'Mean')	('original', 'firstorder', 'Mean')	('log-sigma-0-4492-mm-3D', 'glrlm', 'LongRunHighGrayLevelEmphasis')	('original', 'shape', 'LeastAxisLength')	('original', 'glcm', 'DifferenceVariance')	('original', 'firstorder', 'Skewness')	('log-sigma-0-4492-mm-3D', 'glrlm', 'RunVariance')	('original', 'shape', 'MajorAxisLength')	('original', 'firstorder', 'Kurtosis')	('original', 'firstorder', 'Kurtosis')	('original', 'shape', 'Maximum2DDiameterRow')	('original', 'shape', 'Maximum3DDiameter')	('lbp-3D-m2', 'glrlm', 'ShortRunHighGrayLevelEmphasis')	('original', 'firstorder', 'Skewness')	('original', 'glcm', 'DifferenceVariance')	('original', 'glcm', 'ClusterProminence')	('original', 'shape', 'MajorAxisLength')	('log-sigma-0-4492-mm-3D', 'glrlm', 'HighGrayLevelRunEmphasis')	('original', 'shape', 'Maximum3DDiameter')	('original', 'shape', 'Maximum2DDiameterRow')	('log-sigma-0-4492-mm-3D', 'glrlm', 'ShortRunHighGrayLevelEmphasis')	('original', 'glrlm', 'GrayLevelNonUniformity')	('original', 'shape', 'SurfaceArea')	('original', 'firstorder', 'Mean')	('original', 'shape', 'Maximum3DDiameter')	('log-sigma-0-4492-mm-3D', 'glrlm', 'RunVariance')	('original', 'glcm', 'Contrast')	('original', 'firstorder', 'Skewness')	('original', 'glcm', 'ClusterTendency')	('original', 'glrlm', 'RunEntropy')	('original', 'firstorder', 'Skewness')	('original', 'firstorder', 'Maximum')	('original', 'firstorder', 'Energy')	('lbp-3D-m2', 'glcm', 'ClusterProminence')	('original', 'shape', 'SurfaceArea')	('original', 'firstorder', 'RootMeanSquared')	('original', 'glcm', 'ClusterShade')	('original', 'shape', 'LeastAxisLength')	('original', 'firstorder', 'Energy')	('original', 'shape', 'LeastAxisLength')	('original', 'glcm', 'ClusterTendency')	('log-sigma-0-4492-mm-3D', 'glrlm', 'RunVariance')
25	('log-sigma-0-4492-mm-3D', 'glrlm', 'GrayLevelNonUniformity')	('original', 'shape', 'SurfaceArea')	('original', 'firstorder', 'RobustMeanAbsoluteDeviation')	('original', 'glcm', 'ClusterProminence')	('original', 'firstorder', 'Skewness')	('original', 'shape', 'Maximum3DDiameter')	('original', 'firstorder', 'RootMeanSquared')	('original', 'firstorder', 'RootMeanSquared')	('original', 'shape', 'LeastAxisLength')	('original', 'firstorder', 'Kurtosis')	('original', 'shape', 'MajorAxisLength')	('original', 'glrlm', 'RunLengthNonUniformity')	('original', 'glcm', 'Contrast')	('original', 'firstorder', 'Energy')	('original', 'shape', 'Maximum2DDiameterRow')	('original', 'firstorder', 'Mean')	('original', 'firstorder', 'Mean')	('original', 'shape', 'Maximum3DDiameter')	('original', 'shape', 'SurfaceArea')	('log-sigma-0-4492-mm-3D', 'firstorder', 'Mean')	('original', 'shape', 'LeastAxisLength')	('original', 'glcm', 'JointEntropy')	('original', 'shape', 'LeastAxisLength')	('original', 'shape', 'Maximum2DDiameterColumn')	('log-sigma-0-4492-mm-3D', 'glrlm', 'LongRunHighGrayLevelEmphasis')	('original', 'shape', 'SurfaceArea')	('original', 'shape', 'SurfaceArea')	('original', 'firstorder', 'Energy')	('original', 'shape', 'LeastAxisLength')	('original', 'shape', 'SurfaceVolumeRatio')	('original', 'firstorder', 'RobustMeanAbsoluteDeviation')	('original', 'shape', 'SurfaceArea')	('original', 'firstorder', 'Kurtosis')	('original', 'glcm', 'DifferenceVariance')	('original', 'glrlm', 'RunEntropy')	('original', 'glcm', 'DifferenceVariance')	('original', 'shape', 'LeastAxisLength')	('original', 'shape', 'LeastAxisLength')	('original', 'glcm', 'DifferenceVariance')	('original', 'firstorder', 'Kurtosis')	('lbp-3D-m2', 'glrlm', 'HighGrayLevelRunEmphasis')	('original', 'shape', 'SurfaceVolumeRatio')	('original', 'firstorder', 'Skewness')	('original', 'glcm', 'SumEntropy')	('original', 'shape', 'SurfaceArea')	('original', 'firstorder', 'Mean')	('original', 'shape', 'Maximum2DDiameterColumn')	('original', 'glcm', 'DifferenceVariance')	('original', 'firstorder', 'Kurtosis')
26	('log-sigma-0-4492-mm-3D', 'glrlm', 'RunVariance')	('original', 'shape', 'SurfaceVolumeRatio')	('original', 'shape', 'LeastAxisLength')	('original', 'glcm', 'ClusterShade')	('original', 'glcm', 'DifferenceVariance')	('original', 'shape', 'SurfaceArea')	('original', 'firstorder', 'Skewness')	('original', 'firstorder', 'Skewness')	('original', 'shape', 'SurfaceArea')	('original', 'firstorder', 'Skewness')	('original', 'shape', 'Maximum3DDiameter')	('original', 'shape', 'LeastAxisLength')	('original', 'glcm', 'SumSquares')	('original', 'firstorder', 'Kurtosis')	('original', 'shape', 'Maximum3DDiameter')	('original', 'firstorder', 'Skewness')	('original', 'firstorder', 'Skewness')	('original', 'shape', 'SurfaceArea')	('original', 'shape', 'SurfaceVolumeRatio')	('log-sigma-0-4492-mm-3D', 'firstorder', 'RobustMeanAbsoluteDeviation')	('original', 'shape', 'Maximum3DDiameter')	('original', 'glrlm', 'GrayLevelVariance')	('original', 'shape', 'MajorAxisLength')	('original', 'shape', 'Maximum3DDiameter')	('original', 'glrlm', 'RunLengthNonUniformity')		('original', 'shape', 'SurfaceVolumeRatio')	('original', 'firstorder', 'Kurtosis')	('original', 'shape', 'SurfaceArea')		('original', 'firstorder', 'Skewness')	('original', 'shape', 'SurfaceVolumeRatio')	('original', 'glcm', 'ClusterShade')	('original', 'shape', 'LeastAxisLength')	('original', 'shape', 'LeastAxisLength')	('original', 'glcm', 'SumSquares')	('original', 'shape', 'MajorAxisLength')	('original', 'shape', 'Maximum3DDiameter')	('original', 'glrlm', 'RunEntropy')	('original', 'firstorder', 'RobustMeanAbsoluteDeviation')	('lbp-3D-m2', 'glrlm', 'ShortRunHighGrayLevelEmphasis')		('original', 'glcm', 'DifferenceVariance')	('original', 'shape', 'LeastAxisLength')	('original', 'shape', 'SurfaceVolumeRatio')	('original', 'shape', 'LeastAxisLength')	('original', 'shape', 'Maximum2DDiameterRow')	('original', 'glcm', 'SumSquares')	('original', 'firstorder', 'Skewness')
27	('original', 'firstorder', 'Energy')		('original', 'shape', 'MajorAxisLength')	('original', 'glcm', 'DifferenceVariance')	('original', 'glrlm', 'GrayLevelVariance')	('original', 'shape', 'SurfaceVolumeRatio')	('original', 'glcm', 'ClusterProminence')	('original', 'glcm', 'ClusterShade')	('original', 'shape', 'SurfaceVolumeRatio')	('original', 'glcm', 'Contrast')	('original', 'shape', 'SurfaceArea')	('original', 'shape', 'MajorAxisLength')	('original', 'shape', 'LeastAxisLength')	('original', 'firstorder', 'RootMeanSquared')	('original', 'shape', 'SurfaceArea')	('original', 'glcm', 'ClusterShade')	('original', 'shape', 'LeastAxisLength')	('original', 'shape', 'SurfaceVolumeRatio')		('log-sigma-0-4492-mm-3D', 'glcm', 'Contrast')	('original', 'shape', 'SurfaceArea')	('original', 'shape', 'LeastAxisLength')	('original', 'shape', 'Maximum3DDiameter')	('original', 'shape', 'SurfaceArea')	('original', 'shape', 'LeastAxisLength')			('original', 'firstorder', 'Skewness')	('original', 'shape', 'SurfaceVolumeRatio')		('original', 'shape', 'LeastAxisLength')		('original', 'glcm', 'Contrast')	('original', 'shape', 'Maximum3DDiameter')	('original', 'shape', 'MajorAxisLength')	('original', 'shape', 'LeastAxisLength')	('original', 'shape', 'Maximum3DDiameter')	('original', 'shape', 'SurfaceArea')	('original', 'shape', 'LeastAxisLength')	('original', 'firstorder', 'Skewness')	('log-sigma-0-4492-mm-3D', 'firstorder', 'Mean')		('original', 'shape', 'LeastAxisLength')	('original', 'shape', 'Maximum3DDiameter')		('original', 'shape', 'Maximum3DDiameter')	('original', 'shape', 'SurfaceArea')	('original', 'shape', 'LeastAxisLength')	('original', 'glcm', 'DifferenceVariance')
28	('original', 'firstorder', 'Kurtosis')		('original', 'shape', 'Maximum3DDiameter')	('original', 'shape', 'MajorAxisLength')	('original', 'shape', 'LeastAxisLength')		('original', 'glcm', 'ClusterShade')	('original', 'shape', 'LeastAxisLength')		('original', 'glcm', 'DifferenceVariance')	('original', 'shape', 'SurfaceVolumeRatio')	('original', 'shape', 'Maximum2DDiameterSlice')	('original', 'shape', 'MajorAxisLength')	('original', 'firstorder', 'Skewness')	('original', 'shape', 'SurfaceVolumeRatio')	('original', 'shape', 'LeastAxisLength')	('original', 'shape', 'Maximum3DDiameter')			('log-sigma-0-4492-mm-3D', 'glcm', 'DifferenceAverage')	('original', 'shape', 'SurfaceVolumeRatio')	('original', 'shape', 'Maximum3DDiameter')	('original', 'shape', 'SurfaceArea')	('original', 'shape', 'SurfaceVolumeRatio')	('original', 'shape', 'Maximum2DDiameterRow')			('original', 'glcm', 'ClusterShade')			('original', 'shape', 'Maximum2DDiameterRow')		('original', 'glcm', 'DifferenceVariance')	('original', 'shape', 'SurfaceArea')	('original', 'shape', 'SurfaceArea')	('original', 'shape', 'MajorAxisLength')	('original', 'shape', 'SurfaceArea')	('original', 'shape', 'SurfaceVolumeRatio')	('original', 'shape', 'Maximum2DDiameterSlice')	('original', 'glcm', 'ClusterProminence')	('log-sigma-0-4492-mm-3D', 'firstorder', 'RobustMeanAbsoluteDeviation')		('original', 'shape', 'Maximum2DDiameterColumn')	('original', 'shape', 'SurfaceArea')		('original', 'shape', 'SurfaceArea')	('original', 'shape', 'SurfaceVolumeRatio')	('original', 'shape', 'Maximum2DDiameterColumn')	('original', 'glcm', 'SumSquares')
29	('original', 'firstorder', 'Mean')		('original', 'shape', 'MinorAxisLength')	('original', 'shape', 'Maximum2DDiameterRow')	('original', 'shape', 'Maximum3DDiameter')		('original', 'shape', 'LeastAxisLength')	('original', 'shape', 'Maximum2DDiameterColumn')		('original', 'glcm', 'SumEntropy')		('original', 'shape', 'SurfaceArea')	('original', 'shape', 'SurfaceArea')	('original', 'glcm', 'ClusterProminence')		('original', 'shape', 'MajorAxisLength')	('original', 'shape', 'SurfaceArea')			('original', 'firstorder', 'Energy')		('original', 'shape', 'SurfaceArea')	('original', 'shape', 'SurfaceVolumeRatio')		('original', 'shape', 'SurfaceArea')			('original', 'glcm', 'ClusterTendency')			('original', 'shape', 'Maximum3DDiameter')		('original', 'shape', 'LeastAxisLength')	('original', 'shape', 'SurfaceVolumeRatio')	('original', 'shape', 'SurfaceVolumeRatio')	('original', 'shape', 'Maximum2DDiameterColumn')	('original', 'shape', 'SurfaceVolumeRatio')		('original', 'shape', 'SurfaceArea')	('original', 'shape', 'LeastAxisLength')	('log-sigma-0-4492-mm-3D', 'glcm', 'ClusterProminence')		('original', 'shape', 'Maximum3DDiameter')	('original', 'shape', 'SurfaceVolumeRatio')		('original', 'shape', 'SurfaceVolumeRatio')		('original', 'shape', 'SurfaceArea')	('original', 'glrlm', 'GrayLevelNonUniformity')
30	('original', 'firstorder', 'Skewness')		('original', 'shape', 'SurfaceArea')	('original', 'shape', 'Maximum3DDiameter')	('original', 'shape', 'SurfaceArea')		('original', 'shape', 'MajorAxisLength')	('original', 'shape', 'SurfaceArea')		('original', 'glrlm', 'RunEntropy')		('original', 'shape', 'SurfaceVolumeRatio')	('original', 'shape', 'SurfaceVolumeRatio')	('original', 'glcm', 'ClusterShade')		('original', 'shape', 'Maximum2DDiameterColumn')	('original', 'shape', 'SurfaceVolumeRatio')			('original', 'firstorder', 'Kurtosis')		('original', 'shape', 'SurfaceVolumeRatio')						('original', 'shape', 'LeastAxisLength')			('original', 'shape', 'SurfaceArea')		('original', 'shape', 'Maximum2DDiameterSlice')			('original', 'shape', 'SurfaceArea')			('original', 'shape', 'SurfaceVolumeRatio')	('original', 'shape', 'SurfaceArea')	('log-sigma-0-4492-mm-3D', 'glcm', 'JointAverage')		('original', 'shape', 'SurfaceArea')					('original', 'shape', 'SurfaceVolumeRatio')	('original', 'glrlm', 'RunEntropy')
31	('original', 'glcm', 'ClusterShade')		('original', 'shape', 'SurfaceVolumeRatio')	('original', 'shape', 'SurfaceVolumeRatio')	('original', 'shape', 'SurfaceVolumeRatio')		('original', 'shape', 'Maximum2DDiameterRow')	('original', 'shape', 'SurfaceVolumeRatio')		('original', 'shape', 'LeastAxisLength')				('original', 'glrlm', 'GrayLevelVariance')		('original', 'shape', 'SurfaceArea')				('original', 'glcm', 'ClusterShade')								('original', 'shape', 'Maximum2DDiameterColumn')			('original', 'shape', 'SurfaceVolumeRatio')		('original', 'shape', 'SurfaceArea')			('original', 'shape', 'SurfaceVolumeRatio')				('original', 'shape', 'SurfaceVolumeRatio')	('log-sigma-0-4492-mm-3D', 'glcm', 'SumAverage')		('original', 'shape', 'SurfaceVolumeRatio')						('original', 'shape', 'LeastAxisLength')
32	('original', 'glcm', 'Contrast')						('original', 'shape', 'Maximum2DDiameterSlice')			('original', 'shape', 'Maximum3DDiameter')				('original', 'shape', 'LeastAxisLength')		('original', 'shape', 'SurfaceVolumeRatio')				('original', 'glrlm', 'RunLengthNonUniformity')								('original', 'shape', 'Maximum2DDiameterSlice')					('original', 'shape', 'SurfaceVolumeRatio')								('log-sigma-0-4492-mm-3D', 'glcm', 'SumEntropy')								('original', 'shape', 'Maximum3DDiameter')
33	('original', 'glrlm', 'GrayLevelVariance')						('original', 'shape', 'SurfaceArea')			('original', 'shape', 'SurfaceArea')				('original', 'shape', 'MajorAxisLength')						('original', 'shape', 'LeastAxisLength')								('original', 'shape', 'SurfaceArea')													('log-sigma-0-4492-mm-3D', 'glrlm', 'LongRunHighGrayLevelEmphasis')								('original', 'shape', 'SurfaceArea')
34	('original', 'shape', 'Maximum2DDiameterSlice')						('original', 'shape', 'SurfaceVolumeRatio')			('original', 'shape', 'SurfaceVolumeRatio')				('original', 'shape', 'Maximum3DDiameter')						('original', 'shape', 'MajorAxisLength')								('original', 'shape', 'SurfaceVolumeRatio')													('original', 'firstorder', 'Mean')								('original', 'shape', 'SurfaceVolumeRatio')
35	('original', 'shape', 'SurfaceArea')													('original', 'shape', 'SurfaceArea')						('original', 'shape', 'Maximum2DDiameterColumn')																					('original', 'firstorder', 'Skewness')
36	('original', 'shape', 'SurfaceVolumeRatio')																			('original', 'shape', 'Maximum3DDiameter')																					('original', 'shape', 'LeastAxisLength')
37																				('original', 'shape', 'SurfaceArea')																					('original', 'shape', 'Maximum2DDiameterSlice')
38																				('original', 'shape', 'SurfaceVolumeRatio')																					('original', 'shape', 'Maximum3DDiameter')
39																																									('original', 'shape', 'SurfaceArea')
40																																									('original', 'shape', 'SurfaceVolumeRatio')
41
[truncated: 51 more columns]

## Sheet: C2-RENT
	Trial-0	Trial-1	Trial-2	Trial-3	Trial-4	Trial-5	Trial-6	Trial-7	Trial-8	Trial-9	Trial-10	Trial-11	Trial-12	Trial-13	Trial-14	Trial-15	Trial-16	Trial-17	Trial-18	Trial-19	Trial-20	Trial-21	Trial-22	Trial-23	Trial-24	Trial-25	Trial-26	Trial-27	Trial-28	Trial-29	Trial-30	Trial-31	Trial-32	Trial-33	Trial-34	Trial-35	Trial-36	Trial-37	Trial-38	Trial-39	Trial-40	Trial-41	Trial-42	Trial-43	Trial-44	Trial-45	Trial-46	Trial-47	Trial-48
0	('exponential', 'glrlm', 'RunEntropy')	('gradient', 'firstorder', 'Energy')	('lbp-2D', 'firstorder', 'RobustMeanAbsoluteDeviation')	('lbp-3D-m2', 'firstorder', 'Kurtosis')	('lbp-3D-m1', 'glcm', 'ClusterShade')	('exponential', 'glrlm', 'GrayLevelVariance')	('exponential', 'glcm', 'JointAverage')	('exponential', 'firstorder', 'Variance')	('lbp-3D-k', 'glrlm', 'LongRunHighGrayLevelEmphasis')	('exponential', 'glrlm', 'GrayLevelVariance')	('lbp-3D-m1', 'firstorder', 'Kurtosis')	('exponential', 'firstorder', 'Energy')	('lbp-3D-k', 'firstorder', 'Maximum')	('lbp-2D', 'firstorder', 'RobustMeanAbsoluteDeviation')	('lbp-3D-k', 'firstorder', 'Maximum')	('lbp-2D', 'glcm', 'DifferenceVariance')	('gradient', 'firstorder', 'Energy')	('lbp-2D', 'firstorder', 'RobustMeanAbsoluteDeviation')	('exponential', 'glrlm', 'GrayLevelVariance')	('exponential', 'firstorder', 'Skewness')	('lbp-3D-k', 'firstorder', 'Maximum')	('lbp-3D-m1', 'firstorder', 'Kurtosis')	('lbp-3D-m1', 'glcm', 'ClusterShade')	('lbp-3D-m2', 'firstorder', 'Kurtosis')	('exponential', 'glcm', 'JointAverage')	('exponential', 'glrlm', 'GrayLevelVariance')	('exponential', 'glcm', 'SumEntropy')	('lbp-3D-m1', 'firstorder', 'Kurtosis')	('lbp-3D-k', 'firstorder', 'Maximum')	('gradient', 'firstorder', 'Energy')	('exponential', 'glrlm', 'GrayLevelVariance')	('exponential', 'glcm', 'ClusterShade')	('exponential', 'glcm', 'ClusterShade')	('exponential', 'glrlm', 'LongRunEmphasis')	('lbp-3D-k', 'firstorder', 'Maximum')	('lbp-2D', 'glcm', 'Autocorrelation')	('lbp-3D-m1', 'firstorder', 'Kurtosis')	('gradient', 'firstorder', 'Energy')	('exponential', 'glcm', 'ClusterTendency')	('gradient', 'firstorder', 'Energy')	('gradient', 'firstorder', 'Energy')	('lbp-3D-m1', 'firstorder', 'Kurtosis')	('lbp-3D-k', 'firstorder', 'Maximum')	('gradient', 'firstorder', 'Energy')	('lbp-3D-k', 'firstorder', 'Maximum')	('lbp-3D-k', 'firstorder', 'Maximum')	('exponential', 'glrlm', 'RunVariance')	('lbp-3D-k', 'glcm', 'ClusterProminence')	('exponential', 'glrlm', 'LongRunEmphasis')
1	('lbp-3D-m2', 'firstorder', 'Kurtosis')	('lbp-3D-k', 'glrlm', 'LongRunHighGrayLevelEmphasis')	('lbp-3D-k', 'firstorder', 'Kurtosis')	('original', 'shape', 'LeastAxisLength')	('original', 'shape', 'LeastAxisLength')	('exponential', 'glrlm', 'RunEntropy')	('exponential', 'glcm', 'SumAverage')	('lbp-3D-k', 'glcm', 'ClusterProminence')	('original', 'shape', 'LeastAxisLength')	('lbp-3D-m1', 'glcm', 'ClusterShade')	('original', 'shape', 'Maximum2DDiameterRow')	('lbp-3D-k', 'glcm', 'ClusterProminence')	('lbp-3D-k', 'glrlm', 'LongRunHighGrayLevelEmphasis')	('lbp-3D-k', 'glcm', 'ClusterProminence')	('lbp-3D-m1', 'firstorder', 'Kurtosis')	('lbp-3D-k', 'glcm', 'ClusterProminence')	('lbp-3D-m2', 'firstorder', 'Kurtosis')	('lbp-3D-k', 'glrlm', 'LongRunHighGrayLevelEmphasis')	('gradient', 'firstorder', 'Energy')	('lbp-3D-m1', 'firstorder', 'Kurtosis')	('lbp-3D-k', 'glrlm', 'LongRunHighGrayLevelEmphasis')	('lbp-3D-m2', 'glcm', 'ClusterShade')	('lbp-3D-m2', 'glrlm', 'ShortRunHighGrayLevelEmphasis')	('original', 'shape', 'LeastAxisLength')	('exponential', 'glcm', 'SumAverage')	('gradient', 'firstorder', 'Energy')	('lbp-3D-k', 'firstorder', 'Kurtosis')	('original', 'glrlm', 'RunEntropy')	('lbp-3D-m2', 'firstorder', 'Kurtosis')	('lbp-3D-m1', 'firstorder', 'Kurtosis')	('lbp-3D-k', 'glrlm', 'LongRunHighGrayLevelEmphasis')	('exponential', 'glrlm', 'RunEntropy')	('gradient', 'glcm', 'JointEntropy')	('lbp-2D', 'glcm', 'JointEntropy')	('lbp-3D-k', 'glcm', 'ClusterProminence')	('lbp-3D-m2', 'firstorder', 'Kurtosis')	('log-sigma-0-4492-mm-3D', 'firstorder', 'Mean')	('lbp-3D-m2', 'firstorder', 'Kurtosis')	('lbp-3D-k', 'glrlm', 'LongRunHighGrayLevelEmphasis')	('lbp-3D-k', 'glcm', 'ClusterProminence')	('original', 'shape', 'LeastAxisLength')	('log-sigma-0-4492-mm-3D', 'firstorder', 'Mean')	('lbp-3D-m2', 'firstorder', 'Kurtosis')	('lbp-3D-k', 'glcm', 'ClusterProminence')	('lbp-3D-k', 'glcm', 'ClusterProminence')	('lbp-3D-k', 'glrlm', 'LongRunHighGrayLevelEmphasis')	('lbp-3D-k', 'glcm', 'ClusterProminence')	('log-sigma-0-4492-mm-3D', 'firstorder', 'Mean')	('lbp-3D-k', 'firstorder', 'Kurtosis')
2	('log-sigma-0-4492-mm-3D', 'firstorder', 'Mean')	('lbp-3D-m2', 'glcm', 'ClusterShade')	('lbp-3D-m2', 'firstorder', 'Kurtosis')	('original', 'shape', 'SurfaceArea')	('original', 'shape', 'SurfaceArea')	('lbp-3D-k', 'glrlm', 'LongRunHighGrayLevelEmphasis')	('lbp-2D', 'glcm', 'Autocorrelation')	('lbp-3D-m1', 'glcm', 'ClusterShade')	('original', 'shape', 'SurfaceArea')	('original', 'shape', 'LeastAxisLength')	('original', 'shape', 'SurfaceVolumeRatio')	('lbp-3D-m2', 'firstorder', 'Kurtosis')	('lbp-3D-m1', 'firstorder', 'Kurtosis')	('lbp-3D-k', 'glrlm', 'LongRunHighGrayLevelEmphasis')	('log-sigma-0-4492-mm-3D', 'firstorder', 'RobustMeanAbsoluteDeviation')	('lbp-3D-m2', 'glrlm', 'HighGrayLevelRunEmphasis')	('log-sigma-0-4492-mm-3D', 'firstorder', 'Maximum')	('lbp-3D-m1', 'firstorder', 'Kurtosis')	('lbp-3D-k', 'firstorder', 'Maximum')	('log-sigma-0-4492-mm-3D', 'firstorder', 'Mean')	('lbp-3D-m1', 'firstorder', 'Kurtosis')	('original', 'shape', 'LeastAxisLength')	('log-sigma-0-4492-mm-3D', 'glcm', 'ClusterProminence')	('original', 'shape', 'SurfaceArea')	('lbp-3D-m1', 'firstorder', 'Kurtosis')	('lbp-3D-k', 'firstorder', 'Kurtosis')	('lbp-3D-k', 'glrlm', 'LongRunHighGrayLevelEmphasis')	('original', 'shape', 'MinorAxisLength')	('original', 'shape', 'SurfaceArea')	('log-sigma-0-4492-mm-3D', 'firstorder', 'Mean')	('lbp-3D-m1', 'firstorder', 'Kurtosis')	('lbp-3D-k', 'glcm', 'ClusterProminence')	('lbp-3D-m1', 'firstorder', 'Kurtosis')	('lbp-3D-m1', 'firstorder', 'Kurtosis')	('lbp-3D-m1', 'firstorder', 'Kurtosis')	('original', 'shape', 'MinorAxisLength')	('original', 'shape', 'LeastAxisLength')	('original', 'shape', 'SurfaceArea')	('original', 'firstorder', 'Mean')	('original', 'shape', 'MinorAxisLength')	('original', 'shape', 'SurfaceArea')	('original', 'shape', 'LeastAxisLength')	('lbp-3D-m2', 'firstorder', 'Maximum')	('lbp-3D-m1', 'firstorder', 'Kurtosis')	('lbp-3D-k', 'glrlm', 'LongRunHighGrayLevelEmphasis')	('log-sigma-0-4492-mm-3D', 'firstorder', 'Mean')	('original', 'glrlm', 'RunEntropy')	('original', 'shape', 'LeastAxisLength')	('lbp-3D-k', 'glcm', 'ClusterProminence')
3	('original', 'shape', 'MinorAxisLength')	('log-sigma-0-4492-mm-3D', 'firstorder', 'RobustMeanAbsoluteDeviation')	('log-sigma-0-4492-mm-3D', 'firstorder', 'Mean')	('original', 'shape', 'SurfaceVolumeRatio')	('original', 'shape', 'SurfaceVolumeRatio')	('log-sigma-0-4492-mm-3D', 'firstorder', 'Mean')	('lbp-3D-k', 'firstorder', 'Maximum')	('lbp-3D-m2', 'firstorder', 'Kurtosis')	('original', 'shape', 'SurfaceVolumeRatio')	('original', 'shape', 'SurfaceArea')		('log-sigma-0-4492-mm-3D', 'firstorder', 'Mean')	('lbp-3D-m1', 'glcm', 'ClusterProminence')	('lbp-3D-m2', 'glcm', 'ClusterShade')	('original', 'glcm', 'ClusterShade')	('original', 'firstorder', 'Skewness')	('original', 'glcm', 'ClusterShade')	('original', 'shape', 'LeastAxisLength')	('lbp-3D-k', 'glrlm', 'LongRunHighGrayLevelEmphasis')	('original', 'shape', 'SurfaceArea')	('original', 'firstorder', 'Kurtosis')	('original', 'shape', 'MinorAxisLength')	('original', 'shape', 'LeastAxisLength')	('original', 'shape', 'SurfaceVolumeRatio')	('lbp-3D-m1', 'glcm', 'ClusterShade')	('lbp-3D-k', 'glcm', 'ClusterProminence')	('lbp-3D-m2', 'glrlm', 'GrayLevelVariance')	('original', 'shape', 'SurfaceVolumeRatio')	('original', 'shape', 'SurfaceVolumeRatio')	('original', 'shape', 'LeastAxisLength')	('log-sigma-0-4492-mm-3D', 'firstorder', 'RobustMeanAbsoluteDeviation')	('original', 'shape', 'SurfaceArea')	('original', 'shape', 'SurfaceArea')	('original', 'shape', 'LeastAxisLength')	('log-sigma-0-4492-mm-3D', 'firstorder', 'Maximum')	('original', 'shape', 'SurfaceVolumeRatio')	('original', 'shape', 'SurfaceArea')	('original', 'shape', 'SurfaceVolumeRatio')	('original', 'shape', 'LeastAxisLength')	('original', 'shape', 'SurfaceVolumeRatio')	('original', 'shape', 'SurfaceVolumeRatio')	('original', 'shape', 'Maximum3DDiameter')	('log-sigma-0-4492-mm-3D', 'firstorder', 'Mean')	('original', 'shape', 'LeastAxisLength')	('lbp-3D-m2', 'glcm', 'ClusterShade')	('original', 'firstorder', 'Skewness')	('original', 'shape', 'LeastAxisLength')	('original', 'shape', 'Maximum3DDiameter')	('lbp-3D-k', 'glrlm', 'LongRunHighGrayLevelEmphasis')
4	('original', 'shape', 'SurfaceArea')	('original', 'shape', 'LeastAxisLength')	('original', 'shape', 'LeastAxisLength')			('log-sigma-0-4492-mm-3D', 'firstorder', 'RobustMeanAbsoluteDeviation')	('lbp-3D-k', 'glcm', 'ClusterProminence')	('log-sigma-0-4492-mm-3D', 'firstorder', 'Mean')		('original', 'shape', 'SurfaceVolumeRatio')		('original', 'firstorder', 'Skewness')	('original', 'shape', 'LeastAxisLength')	('original', 'shape', 'SurfaceArea')	('original', 'shape', 'LeastAxisLength')	('original', 'shape', 'LeastAxisLength')	('original', 'shape', 'Maximum2DDiameterRow')	('original', 'shape', 'MinorAxisLength')	('lbp-3D-m1', 'firstorder', 'Kurtosis')	('original', 'shape', 'SurfaceVolumeRatio')	('original', 'shape', 'SurfaceArea')	('original', 'shape', 'SurfaceVolumeRatio')	('original', 'shape', 'SurfaceArea')		('lbp-3D-m2', 'glrlm', 'HighGrayLevelRunEmphasis')	('original', 'shape', 'MajorAxisLength')	('log-sigma-0-4492-mm-3D', 'firstorder', 'Mean')			('original', 'shape', 'SurfaceArea')	('original', 'glcm', 'DifferenceVariance')		('original', 'shape', 'SurfaceVolumeRatio')	('original', 'shape', 'SurfaceArea')	('original', 'firstorder', 'Kurtosis')				('original', 'shape', 'MajorAxisLength')			('original', 'shape', 'SurfaceArea')	('original', 'shape', 'SurfaceArea')	('original', 'shape', 'SurfaceArea')	('original', 'glcm', 'ClusterShade')	('original', 'shape', 'SurfaceArea')	('original', 'shape', 'SurfaceArea')	('original', 'shape', 'SurfaceArea')	('lbp-3D-m1', 'firstorder', 'Kurtosis')
5	('original', 'shape', 'SurfaceVolumeRatio')	('original', 'shape', 'MajorAxisLength')	('original', 'shape', 'SurfaceArea')			('original', 'shape', 'SurfaceArea')	('original', 'shape', 'SurfaceArea')	('original', 'firstorder', 'Maximum')				('original', 'shape', 'SurfaceArea')	('original', 'shape', 'SurfaceArea')	('original', 'shape', 'SurfaceVolumeRatio')	('original', 'shape', 'SurfaceArea')	('original', 'shape', 'SurfaceArea')	('original', 'shape', 'Maximum3DDiameter')	('original', 'shape', 'SurfaceVolumeRatio')	('log-sigma-0-4492-mm-3D', 'firstorder', 'Mean')		('original', 'shape', 'SurfaceVolumeRatio')		('original', 'shape', 'SurfaceVolumeRatio')		('original', 'shape', 'LeastAxisLength')	('original', 'shape', 'SurfaceArea')	('original', 'shape', 'SurfaceArea')				('original', 'shape', 'LeastAxisLength')			('original', 'shape', 'SurfaceVolumeRatio')	('original', 'shape', 'SurfaceArea')				('original', 'shape', 'SurfaceArea')			('original', 'shape', 'SurfaceVolumeRatio')	('original', 'shape', 'SurfaceVolumeRatio')		('original', 'shape', 'Maximum3DDiameter')		('original', 'shape', 'SurfaceVolumeRatio')	('original', 'shape', 'SurfaceVolumeRatio')	('log-sigma-0-4492-mm-3D', 'firstorder', 'Mean')
6		('original', 'shape', 'SurfaceArea')	('original', 'shape', 'SurfaceVolumeRatio')					('original', 'shape', 'SurfaceArea')					('original', 'shape', 'SurfaceVolumeRatio')		('original', 'shape', 'SurfaceVolumeRatio')	('original', 'shape', 'SurfaceVolumeRatio')	('original', 'shape', 'SurfaceArea')		('original', 'shape', 'Maximum3DDiameter')						('original', 'shape', 'SurfaceArea')	('original', 'shape', 'SurfaceVolumeRatio')	('original', 'shape', 'SurfaceVolumeRatio')				('original', 'shape', 'Maximum3DDiameter')				('original', 'shape', 'SurfaceVolumeRatio')				('original', 'shape', 'SurfaceVolumeRatio')						('original', 'shape', 'SurfaceArea')				('original', 'shape', 'LeastAxisLength')
7		('original', 'shape', 'SurfaceVolumeRatio')						('original', 'shape', 'SurfaceVolumeRatio')									('original', 'shape', 'SurfaceVolumeRatio')		('original', 'shape', 'SurfaceArea')						('original', 'shape', 'SurfaceVolumeRatio')						('original', 'shape', 'SurfaceArea')														('original', 'shape', 'SurfaceVolumeRatio')				('original', 'shape', 'SurfaceArea')
8																			('original', 'shape', 'SurfaceVolumeRatio')																														('original', 'shape', 'SurfaceVolumeRatio')
[truncated: 51 more columns]

## Sheet: C3-Boosted RENT
	Trial-0	Trial-1	Trial-2	Trial-3	Trial-4	Trial-5	Trial-6	Trial-7	Trial-8	Trial-9	Trial-10	Trial-11	Trial-12	Trial-13	Trial-14	Trial-15	Trial-16	Trial-17	Trial-18	Trial-19	Trial-20	Trial-21	Trial-22	Trial-23	Trial-24	Trial-25	Trial-26	Trial-27	Trial-28	Trial-29	Trial-30	Trial-31	Trial-32	Trial-33	Trial-34	Trial-35	Trial-36	Trial-37	Trial-38	Trial-39	Trial-40	Trial-41	Trial-42	Trial-43	Trial-44	Trial-45	Trial-46	Trial-47	Trial-48
0	('exponential', 'firstorder', 'Energy')	('exponential', 'firstorder', 'Variance')	('exponential', 'firstorder', 'Energy')	('exponential', 'glcm', 'SumEntropy')	('exponential', 'firstorder', 'Energy')	('exponential', 'firstorder', 'Energy')	('exponential', 'firstorder', 'Variance')	('exponential', 'firstorder', 'Energy')	('exponential', 'firstorder', 'Maximum')	('exponential', 'firstorder', 'Energy')	('exponential', 'glcm', 'ClusterTendency')	('exponential', 'firstorder', 'Skewness')	('exponential', 'firstorder', 'Variance')	('exponential', 'firstorder', 'Energy')	('exponential', 'firstorder', 'Energy')	('exponential', 'glcm', 'ClusterProminence')	('exponential', 'glcm', 'JointAverage')	('exponential', 'firstorder', 'Energy')	('exponential', 'firstorder', 'MeanAbsoluteDeviation')	('exponential', 'firstorder', 'Variance')	('exponential', 'firstorder', 'Energy')	('exponential', 'firstorder', 'RobustMeanAbsoluteDeviation')	('exponential', 'firstorder', 'Energy')	('exponential', 'firstorder', 'Variance')	('exponential', 'firstorder', 'Energy')	('exponential', 'firstorder', 'Energy')	('exponential', 'firstorder', 'Variance')	('exponential', 'glcm', 'ClusterShade')	('exponential', 'firstorder', 'Variance')	('exponential', 'firstorder', 'Variance')	('exponential', 'glrlm', 'RunVariance')	('exponential', 'firstorder', 'RobustMeanAbsoluteDeviation')	('exponential', 'firstorder', 'RobustMeanAbsoluteDeviation')	('exponential', 'glcm', 'JointEntropy')	('exponential', 'firstorder', 'MeanAbsoluteDeviation')	('exponential', 'firstorder', 'Energy')	('exponential', 'firstorder', 'MeanAbsoluteDeviation')	('exponential', 'firstorder', 'Variance')	('exponential', 'firstorder', 'Energy')	('exponential', 'firstorder', 'Energy')	('exponential', 'firstorder', 'RobustMeanAbsoluteDeviation')	('exponential', 'firstorder', 'Energy')	('exponential', 'glcm', 'SumEntropy')	('exponential', 'glcm', 'SumEntropy')	('exponential', 'firstorder', 'RobustMeanAbsoluteDeviation')	('exponential', 'firstorder', 'Energy')	('exponential', 'firstorder', 'Energy')	('exponential', 'firstorder', 'Energy')	('exponential', 'firstorder', 'Energy')
1	('exponential', 'glcm', 'Contrast')	('exponential', 'glcm', 'JointEntropy')	('exponential', 'firstorder', 'Variance')	('exponential', 'glrlm', 'RunVariance')	('exponential', 'glrlm', 'GrayLevelVariance')	('exponential', 'glcm', 'JointAverage')	('exponential', 'glcm', 'ClusterProminence')	('exponential', 'firstorder', 'Maximum')	('exponential', 'firstorder', 'Variance')	('exponential', 'glcm', 'ClusterTendency')	('exponential', 'glrlm', 'GrayLevelVariance')	('exponential', 'glcm', 'Autocorrelation')	('exponential', 'glcm', 'DifferenceEntropy')	('exponential', 'glcm', 'ClusterProminence')	('exponential', 'firstorder', 'RobustMeanAbsoluteDeviation')	('exponential', 'glcm', 'SumEntropy')	('exponential', 'glcm', 'SumAverage')	('exponential', 'glcm', 'Contrast')	('exponential', 'firstorder', 'Variance')	('exponential', 'glcm', 'JointAverage')	('exponential', 'firstorder', 'Skewness')	('exponential', 'glrlm', 'LongRunEmphasis')	('exponential', 'glrlm', 'LongRunEmphasis')	('exponential', 'glcm', 'SumEntropy')	('exponential', 'firstorder', 'Entropy')	('exponential', 'firstorder', 'MeanAbsoluteDeviation')	('exponential', 'glcm', 'ClusterProminence')	('exponential', 'glcm', 'DifferenceEntropy')	('exponential', 'glcm', 'ClusterTendency')	('exponential', 'glcm', 'ClusterShade')	('gradient', 'glcm', 'SumEntropy')	('exponential', 'firstorder', 'Variance')	('exponential', 'glcm', 'JointEntropy')	('exponential', 'glcm', 'SumEntropy')	('exponential', 'glcm', 'ClusterTendency')	('exponential', 'firstorder', 'Variance')	('exponential', 'firstorder', 'Variance')	('exponential', 'glcm', 'ClusterTendency')	('exponential', 'firstorder', 'RobustMeanAbsoluteDeviation')	('exponential', 'firstorder', 'Entropy')	('exponential', 'firstorder', 'Variance')	('exponential', 'firstorder', 'MeanAbsoluteDeviation')	('exponential', 'glrlm', 'GrayLevelVariance')	('exponential', 'glrlm', 'GrayLevelVariance')	('exponential', 'glrlm', 'GrayLevelVariance')	('exponential', 'firstorder', 'Entropy')	('exponential', 'glrlm', 'GrayLevelNonUniformity')	('exponential', 'glcm', 'DifferenceAverage')	('exponential', 'glcm', 'DifferenceEntropy')
2	('exponential', 'glcm', 'JointAverage')	('exponential', 'glrlm', 'HighGrayLevelRunEmphasis')	('exponential', 'glcm', 'JointAverage')	('lbp-2D', 'glcm', 'DifferenceVariance')	('exponential', 'glrlm', 'LongRunEmphasis')	('exponential', 'glcm', 'SumAverage')	('exponential', 'glcm', 'ClusterTendency')	('exponential', 'glcm', 'JointAverage')	('exponential', 'glcm', 'Autocorrelation')	('exponential', 'glcm', 'DifferenceEntropy')	('exponential', 'glrlm', 'LongRunEmphasis')	('exponential', 'glcm', 'JointAverage')	('exponential', 'glcm', 'JointAverage')	('exponential', 'glcm', 'ClusterShade')	('exponential', 'firstorder', 'Variance')	('exponential', 'glrlm', 'HighGrayLevelRunEmphasis')	('exponential', 'glcm', 'SumEntropy')	('exponential', 'glcm', 'JointEntropy')	('exponential', 'glcm', 'JointAverage')	('exponential', 'glcm', 'SumAverage')	('exponential', 'glcm', 'DifferenceVariance')	('exponential', 'glrlm', 'RunEntropy')	('exponential', 'glrlm', 'RunVariance')	('exponential', 'glrlm', 'LongRunLowGrayLevelEmphasis')	('exponential', 'firstorder', 'RobustMeanAbsoluteDeviation')	('exponential', 'firstorder', 'Variance')	('exponential', 'glcm', 'SumEntropy')	('exponential', 'glcm', 'SumEntropy')	('exponential', 'glcm', 'JointAverage')	('exponential', 'glcm', 'JointAverage')	('lbp-2D', 'firstorder', 'RobustMeanAbsoluteDeviation')	('exponential', 'glcm', 'ClusterProminence')	('gradient', 'firstorder', 'Entropy')	('exponential', 'glrlm', 'GrayLevelNonUniformity')	('exponential', 'glcm', 'DifferenceAverage')	('exponential', 'glcm', 'JointAverage')	('exponential', 'glcm', 'ClusterProminence')	('exponential', 'glcm', 'Contrast')	('exponential', 'firstorder', 'Variance')	('exponential', 'glcm', 'JointEntropy')	('exponential', 'glcm', 'SumAverage')	('exponential', 'firstorder', 'RobustMeanAbsoluteDeviation')	('exponential', 'glrlm', 'LongRunHighGrayLevelEmphasis')	('gradient', 'firstorder', 'Energy')	('exponential', 'glrlm', 'LongRunEmphasis')	('exponential', 'firstorder', 'Variance')	('exponential', 'glrlm', 'HighGrayLevelRunEmphasis')	('exponential', 'glcm', 'DifferenceEntropy')	('exponential', 'glrlm', 'RunVariance')
3	('exponential', 'glcm', 'SumAverage')	('exponential', 'glrlm', 'RunEntropy')	('exponential', 'glcm', 'SumEntropy')	('lbp-2D', 'glcm', 'SumSquares')	('gradient', 'firstorder', 'Variance')	('exponential', 'glcm', 'SumEntropy')	('exponential', 'glcm', 'SumSquares')	('exponential', 'glcm', 'JointEntropy')	('exponential', 'glcm', 'SumSquares')	('exponential', 'glcm', 'JointAverage')	('exponential', 'glrlm', 'RunEntropy')	('exponential', 'glcm', 'SumAverage')	('exponential', 'glcm', 'SumAverage')	('exponential', 'glcm', 'DifferenceEntropy')	('exponential', 'glcm', 'ClusterProminence')	('exponential', 'glrlm', 'RunLengthNonUniformity')	('exponential', 'glrlm', 'LongRunEmphasis')	('exponential', 'glcm', 'SumEntropy')	('exponential', 'glcm', 'SumAverage')	('exponential', 'glcm', 'SumEntropy')	('exponential', 'glcm', 'SumAverage')	('gradient', 'firstorder', 'Energy')	('gradient', 'glcm', 'ClusterTendency')	('gradient', 'firstorder', 'Energy')	('exponential', 'glcm', 'Autocorrelation')	('exponential', 'glcm', 'ClusterTendency')	('exponential', 'glcm', 'SumSquares')	('exponential', 'glrlm', 'GrayLevelVariance')	('exponential', 'glcm', 'JointEntropy')	('exponential', 'glrlm', 'GrayLevelNonUniformity')	('lbp-2D', 'glcm', 'ClusterTendency')	('exponential', 'glcm', 'ClusterTendency')	('gradient', 'glcm', 'ClusterProminence')	('exponential', 'glrlm', 'GrayLevelVariance')	('exponential', 'glcm', 'JointAverage')	('exponential', 'glcm', 'SumAverage')	('exponential', 'glcm', 'DifferenceVariance')	('exponential', 'glcm', 'JointEntropy')	('exponential', 'glcm', 'JointAverage')	('exponential', 'glcm', 'SumEntropy')	('exponential', 'glcm', 'SumEntropy')	('exponential', 'glcm', 'DifferenceVariance')	('exponential', 'glrlm', 'RunLengthNonUniformity')	('gradient', 'firstorder', 'Variance')	('gradient', 'glcm', 'SumEntropy')	('exponential', 'glcm', 'ClusterTendency')	('exponential', 'glrlm', 'LongRunEmphasis')	('exponential', 'glcm', 'DifferenceVariance')	('gradient', 'firstorder', 'Energy')
4	('exponential', 'glrlm', 'LongRunEmphasis')	('exponential', 'glrlm', 'ShortRunHighGrayLevelEmphasis')	('exponential', 'glrlm', 'GrayLevelVariance')	('lbp-2D', 'glrlm', 'HighGrayLevelRunEmphasis')	('gradient', 'glrlm', 'GrayLevelVariance')	('exponential', 'glrlm', 'GrayLevelNonUniformity')	('exponential', 'glrlm', 'LongRunEmphasis')	('exponential', 'glrlm', 'HighGrayLevelRunEmphasis')	('exponential', 'glrlm', 'GrayLevelVariance')	('exponential', 'glcm', 'SumEntropy')	('gradient', 'glcm', 'DifferenceVariance')	('exponential', 'glcm', 'SumEntropy')	('gradient', 'firstorder', 'RobustMeanAbsoluteDeviation')	('exponential', 'glcm', 'JointAverage')	('exponential', 'glrlm', 'HighGrayLevelRunEmphasis')	('exponential', 'glrlm', 'ShortRunHighGrayLevelEmphasis')	('exponential', 'glrlm', 'RunEntropy')	('exponential', 'glrlm', 'HighGrayLevelRunEmphasis')	('exponential', 'glrlm', 'LongRunEmphasis')	('exponential', 'glrlm', 'LongRunHighGrayLevelEmphasis')	('exponential', 'glrlm', 'GrayLevelVariance')	('gradient', 'glrlm', 'LongRunHighGrayLevelEmphasis')	('lbp-2D', 'glcm', 'SumSquares')	('gradient', 'firstorder', 'RobustMeanAbsoluteDeviation')	('exponential', 'glcm', 'ClusterProminence')	('exponential', 'glcm', 'DifferenceVariance')	('gradient', 'glcm', 'Autocorrelation')	('exponential', 'glrlm', 'RunVariance')	('exponential', 'glcm', 'SumAverage')	('exponential', 'glrlm', 'LongRunEmphasis')	('lbp-2D', 'glcm', 'JointEntropy')	('exponential', 'glrlm', 'GrayLevelNonUniformity')	('gradient', 'glcm', 'DifferenceVariance')	('exponential', 'glrlm', 'LongRunHighGrayLevelEmphasis')	('exponential', 'glcm', 'SumAverage')	('exponential', 'glrlm', 'HighGrayLevelRunEmphasis')	('exponential', 'glcm', 'SumSquares')	('exponential', 'glcm', 'SumEntropy')	('exponential', 'glcm', 'SumAverage')	('exponential', 'glrlm', 'LongRunEmphasis')	('exponential', 'glrlm', 'LongRunEmphasis')	('exponential', 'glrlm', 'LongRunEmphasis')	('lbp-2D', 'glrlm', 'LongRunHighGrayLevelEmphasis')	('gradient', 'glrlm', 'GrayLevelVariance')	('lbp-2D', 'glrlm', 'LongRunHighGrayLevelEmphasis')	('exponential', 'glcm', 'JointAverage')	('exponential', 'glrlm', 'ShortRunHighGrayLevelEmphasis')	('exponential', 'glcm', 'SumEntropy')	('gradient', 'firstorder', 'RobustMeanAbsoluteDeviation')
5	('gradient', 'firstorder', 'RobustMeanAbsoluteDeviation')	('gradient', 'firstorder', 'Energy')	('exponential', 'glrlm', 'RunEntropy')	('lbp-2D', 'glrlm', 'ShortRunHighGrayLevelEmphasis')	('gradient', 'glrlm', 'RunEntropy')	('exponential', 'glrlm', 'LongRunEmphasis')	('gradient', 'firstorder', 'Energy')	('exponential', 'glrlm', 'ShortRunHighGrayLevelEmphasis')	('exponential', 'glrlm', 'LongRunHighGrayLevelEmphasis')	('exponential', 'glcm', 'SumSquares')	('lbp-2D', 'firstorder', 'Mean')	('exponential', 'glrlm', 'GrayLevelNonUniformity')	('lbp-2D', 'glrlm', 'ShortRunHighGrayLevelEmphasis')	('exponential', 'glcm', 'JointEntropy')	('exponential', 'glrlm', 'RunEntropy')	('gradient', 'firstorder', 'Energy')	('gradient', 'firstorder', 'Energy')	('exponential', 'glrlm', 'LongRunEmphasis')	('gradient', 'firstorder', 'Energy')	('exponential', 'glrlm', 'RunEntropy')	('exponential', 'glrlm', 'ShortRunHighGrayLevelEmphasis')	('lbp-2D', 'glcm', 'DifferenceAverage')	('lbp-3D-k', 'firstorder', 'Maximum')	('gradient', 'glcm', 'ClusterShade')	('exponential', 'glcm', 'SumEntropy')	('exponential', 'glcm', 'JointAverage')	('gradient', 'glcm', 'JointAverage')	('lbp-2D', 'glcm', 'ClusterShade')	('exponential', 'glcm', 'SumSquares')	('gradient', 'glrlm', 'HighGrayLevelRunEmphasis')	('lbp-3D-k', 'glcm', 'ClusterProminence')	('exponential', 'glrlm', 'LongRunEmphasis')	('lbp-2D', 'firstorder', 'RobustMeanAbsoluteDeviation')	('gradient', 'glcm', 'JointAverage')	('exponential', 'glrlm', 'LongRunEmphasis')	('exponential', 'glrlm', 'LongRunEmphasis')	('exponential', 'glrlm', 'LongRunEmphasis')	('exponential', 'glrlm', 'HighGrayLevelRunEmphasis')	('exponential', 'glrlm', 'LongRunEmphasis')	('exponential', 'glrlm', 'LongRunHighGrayLevelEmphasis')	('exponential', 'glrlm', 'RunLengthNonUniformity')	('gradient', 'firstorder', 'Energy')	('lbp-2D', 'glrlm', 'ShortRunHighGrayLevelEmphasis')	('gradient', 'glrlm', 'LongRunHighGrayLevelEmphasis')	('lbp-3D-k', 'firstorder', 'Maximum')	('exponential', 'glcm', 'JointEntropy')	('lbp-2D', 'firstorder', 'Energy')	('exponential', 'glrlm', 'HighGrayLevelRunEmphasis')	('gradient', 'firstorder', 'Variance')
6	('gradient', 'glcm', 'ClusterProminence')	('gradient', 'glcm', 'Autocorrelation')	('gradient', 'glcm', 'Contrast')	('lbp-3D-k', 'firstorder', 'Maximum')	('lbp-2D', 'firstorder', 'MeanAbsoluteDeviation')	('exponential', 'glrlm', 'RunLengthNonUniformity')	('gradient', 'glrlm', 'HighGrayLevelRunEmphasis')	('gradient', 'firstorder', 'Energy')	('exponential', 'glrlm', 'ShortRunHighGrayLevelEmphasis')	('exponential', 'glrlm', 'GrayLevelVariance')	('lbp-2D', 'firstorder', 'MeanAbsoluteDeviation')	('exponential', 'glrlm', 'RunEntropy')	('lbp-3D-k', 'firstorder', 'Energy')	('exponential', 'glcm', 'SumAverage')	('exponential', 'glrlm', 'ShortRunHighGrayLevelEmphasis')	('gradient', 'firstorder', 'Entropy')	('lbp-2D', 'firstorder', 'Variance')	('exponential', 'glrlm', 'RunVariance')	('gradient', 'glrlm', 'ShortRunHighGrayLevelEmphasis')	('exponential', 'glrlm', 'RunVariance')	('gradient', 'firstorder', 'Entropy')	('lbp-2D', 'glcm', 'DifferenceVariance')	('lbp-3D-k', 'glrlm', 'LongRunLowGrayLevelEmphasis')	('gradient', 'glcm', 'ClusterTendency')	('exponential', 'glcm', 'SumSquares')	('exponential', 'glcm', 'SumAverage')	('gradient', 'glcm', 'SumAverage')	('lbp-2D', 'glcm', 'SumSquares')	('exponential', 'glrlm', 'LongRunEmphasis')	('lbp-2D', 'firstorder', 'Skewness')	('lbp-3D-k', 'glrlm', 'LongRunHighGrayLevelEmphasis')	('exponential', 'glrlm', 'RunLengthNonUniformity')	('lbp-2D', 'glcm', 'Autocorrelation')	('gradient', 'glcm', 'SumAverage')	('gradient', 'firstorder', 'Energy')	('exponential', 'glrlm', 'RunEntropy')	('exponential', 'glrlm', 'RunEntropy')	('exponential', 'glrlm', 'LongRunEmphasis')	('exponential', 'glrlm', 'RunLengthNonUniformity')	('exponential', 'glrlm', 'RunEntropy')	('lbp-2D', 'firstorder', 'Variance')	('gradient', 'firstorder', 'Entropy')	('lbp-3D-k', 'firstorder', 'Kurtosis')	('gradient', 'glrlm', 'ShortRunHighGrayLevelEmphasis')	('lbp-3D-k', 'glcm', 'ClusterProminence')	('exponential', 'glcm', 'SumAverage')	('lbp-2D', 'firstorder', 'MeanAbsoluteDeviation')	('exponential', 'glrlm', 'RunEntropy')	('lbp-2D', 'firstorder', 'MeanAbsoluteDeviation')
7	('gradient', 'glrlm', 'HighGrayLevelRunEmphasis')	('gradient', 'glcm', 'ClusterTendency')	('gradient', 'glcm', 'DifferenceEntropy')	('lbp-3D-k', 'glcm', 'ClusterProminence')	('lbp-2D', 'glcm', 'DifferenceVariance')	('gradient', 'firstorder', 'Entropy')	('gradient', 'glrlm', 'ShortRunHighGrayLevelEmphasis')	('gradient', 'glcm', 'Autocorrelation')	('gradient', 'glcm', 'ClusterTendency')	('exponential', 'glrlm', 'RunEntropy')	('lbp-2D', 'glcm', 'Autocorrelation')	('gradient', 'glcm', 'ClusterTendency')	('lbp-3D-m1', 'glcm', 'ClusterShade')	('exponential', 'glrlm', 'RunLengthNonUniformity')	('gradient', 'firstorder', 'Energy')	('gradient', 'glrlm', 'GrayLevelVariance')	('lbp-2D', 'glcm', 'ClusterShade')	('exponential', 'glrlm', 'ShortRunHighGrayLevelEmphasis')	('lbp-2D', 'firstorder', 'Variance')	('gradient', 'firstorder', 'RobustMeanAbsoluteDeviation')	('gradient', 'firstorder', 'RobustMeanAbsoluteDeviation')	('lbp-3D-k', 'firstorder', 'Kurtosis')	('lbp-3D-k', 'glrlm', 'RunLengthNonUniformity')	('lbp-2D', 'glcm', 'JointEntropy')	('exponential', 'glrlm', 'ShortRunHighGrayLevelEmphasis')	('exponential', 'glrlm', 'RunVariance')	('gradient', 'glrlm', 'LongRunHighGrayLevelEmphasis')	('lbp-2D', 'glrlm', 'LongRunHighGrayLevelEmphasis')	('exponential', 'glrlm', 'RunVariance')	('lbp-2D', 'glcm', 'Autocorrelation')	('lbp-3D-k', 'glrlm', 'LongRunLowGrayLevelEmphasis')	('gradient', 'firstorder', 'RobustMeanAbsoluteDeviation')	('lbp-2D', 'glcm', 'ClusterTendency')	('gradient', 'glrlm', 'RunEntropy')	('gradient', 'firstorder', 'RobustMeanAbsoluteDeviation')	('exponential', 'glrlm', 'ShortRunHighGrayLevelEmphasis')	('exponential', 'glrlm', 'RunVariance')	('gradient', 'firstorder', 'Energy')	('lbp-3D-m1', 'firstorder', 'Kurtosis')	('lbp-2D', 'firstorder', 'MeanAbsoluteDeviation')	('lbp-2D', 'glcm', 'Contrast')	('gradient', 'firstorder', 'RobustMeanAbsoluteDeviation')	('lbp-3D-k', 'glcm', 'ClusterProminence')	('lbp-2D', 'firstorder', 'RobustMeanAbsoluteDeviation')	('lbp-3D-k', 'glrlm', 'LongRunEmphasis')	('exponential', 'glcm', 'SumEntropy')	('lbp-2D', 'glcm', 'ClusterShade')	('exponential', 'glrlm', 'RunVariance')	('lbp-2D', 'glcm', 'Autocorrelation')
8	('lbp-2D', 'firstorder', 'MeanAbsoluteDeviation')	('gradient', 'glcm', 'DifferenceVariance')	('lbp-2D', 'glcm', 'ClusterTendency')	('lbp-3D-m1', 'glcm', 'ClusterProminence')	('lbp-2D', 'glcm', 'JointEntropy')	('gradient', 'glcm', 'ClusterTendency')	('lbp-2D', 'glrlm', 'ShortRunHighGrayLevelEmphasis')	('lbp-2D', 'glcm', 'Contrast')	('lbp-2D', 'firstorder', 'Mean')	('exponential', 'glrlm', 'ShortRunHighGrayLevelEmphasis')	('lbp-2D', 'glcm', 'Contrast')	('lbp-2D', 'glcm', 'ClusterShade')	('lbp-3D-m1', 'glrlm', 'ShortRunHighGrayLevelEmphasis')	('gradient', 'firstorder', 'RobustMeanAbsoluteDeviation')	('lbp-2D', 'firstorder', 'MeanAbsoluteDeviation')	('lbp-2D', 'firstorder', 'Energy')	('lbp-2D', 'glcm', 'DifferenceAverage')	('lbp-3D-k', 'glrlm', 'LongRunLowGrayLevelEmphasis')	('lbp-2D', 'glcm', 'DifferenceAverage')	('gradient', 'glcm', 'DifferenceVariance')	('gradient', 'glcm', 'Contrast')	('lbp-3D-k', 'glrlm', 'LongRunHighGrayLevelEmphasis')	('lbp-3D-m1', 'glcm', 'ClusterProminence')	('lbp-3D-k', 'glcm', 'ClusterProminence')	('gradient', 'firstorder', 'Energy')	('lbp-2D', 'glcm', 'Autocorrelation')	('lbp-2D', 'firstorder', 'Mean')	('lbp-3D-k', 'glrlm', 'LongRunLowGrayLevelEmphasis')	('gradient', 'firstorder', 'RobustMeanAbsoluteDeviation')	('lbp-2D', 'glcm', 'ClusterTendency')	('lbp-3D-k', 'glrlm', 'RunVariance')	('gradient', 'glrlm', 'GrayLevelNonUniformity')	('lbp-2D', 'glcm', 'Contrast')	('lbp-2D', 'firstorder', 'Energy')	('gradient', 'firstorder', 'Variance')	('gradient', 'firstorder', 'Variance')	('gradient', 'firstorder', 'Maximum')	('gradient', 'glcm', 'ClusterTendency')	('lbp-3D-m1', 'glcm', 'ClusterProminence')	('lbp-2D', 'firstorder', 'RobustMeanAbsoluteDeviation')	('lbp-2D', 'glcm', 'SumSquares')	('lbp-2D', 'firstorder', 'Skewness')	('lbp-3D-k', 'glrlm', 'LongRunHighGrayLevelEmphasis')	('lbp-2D', 'glrlm', 'ShortRunHighGrayLevelEmphasis')	('lbp-3D-k', 'glrlm', 'LongRunLowGrayLevelEmphasis')	('exponential', 'glrlm', 'ShortRunHighGrayLevelEmphasis')	('lbp-2D', 'glcm', 'Contrast')	('exponential', 'glrlm', 'ShortRunHighGrayLevelEmphasis')	('lbp-2D', 'glcm', 'JointAverage')
9	('lbp-2D', 'glcm', 'DifferenceVariance')	('gradient', 'glcm', 'SumAverage')	('lbp-2D', 'glcm', 'DifferenceVariance')	('lbp-3D-m1', 'glcm', 'ClusterShade')	('lbp-2D', 'glrlm', 'ShortRunHighGrayLevelEmphasis')	('gradient', 'glcm', 'JointEntropy')	('lbp-3D-k', 'glcm', 'ClusterProminence')	('lbp-2D', 'glcm', 'JointEntropy')	('lbp-2D', 'glcm', 'Contrast')	('gradient', 'firstorder', 'Entropy')	('lbp-2D', 'glcm', 'DifferenceAverage')	('lbp-2D', 'glrlm', 'ShortRunHighGrayLevelEmphasis')	('lbp-3D-m2', 'firstorder', 'Kurtosis')	('gradient', 'glrlm', 'LongRunHighGrayLevelEmphasis')	('lbp-2D', 'glcm', 'DifferenceAverage')	('lbp-2D', 'glcm', 'Autocorrelation')	('lbp-2D', 'glcm', 'JointEntropy')	('lbp-3D-m1', 'firstorder', 'Variance')	('lbp-2D', 'glcm', 'DifferenceVariance')	('gradient', 'glcm', 'JointAverage')	('gradient', 'glrlm', 'RunEntropy')	('lbp-3D-k', 'glrlm', 'LongRunLowGrayLevelEmphasis')	('lbp-3D-m1', 'glcm', 'ClusterTendency')	('lbp-3D-k', 'glrlm', 'RunVariance')	('lbp-2D', 'glrlm', 'LongRunHighGrayLevelEmphasis')	('lbp-2D', 'glcm', 'ClusterShade')	('lbp-2D', 'glcm', 'Contrast')	('lbp-3D-m1', 'firstorder', 'Kurtosis')	('gradient', 'glcm', 'Contrast')	('lbp-2D', 'glcm', 'DifferenceVariance')	('lbp-3D-m1', 'firstorder', 'Kurtosis')	('lbp-2D', 'firstorder', 'MeanAbsoluteDeviation')	('lbp-2D', 'glcm', 'DifferenceVariance')	('lbp-2D', 'firstorder', 'Mean')	('gradient', 'glrlm', 'GrayLevelVariance')	('gradient', 'glrlm', 'GrayLevelVariance')	('gradient', 'glcm', 'DifferenceVariance')	('gradient', 'glcm', 'Contrast')	('lbp-3D-m1', 'glcm', 'ClusterShade')	('lbp-2D', 'glcm', 'Contrast')	('lbp-3D-k', 'glrlm', 'LongRunEmphasis')	('lbp-2D', 'glcm', 'DifferenceAverage')	('lbp-3D-k', 'glrlm', 'LongRunLowGrayLevelEmphasis')	('lbp-3D-m1', 'glcm', 'Autocorrelation')	('lbp-3D-m1', 'glcm', 'ClusterProminence')	('gradient', 'glrlm', 'RunEntropy')	('lbp-2D', 'glcm', 'DifferenceVariance')	('gradient', 'firstorder', 'Energy')	('lbp-2D', 'glcm', 'SumAverage')
10	('lbp-3D-k', 'firstorder', 'Kurtosis')	('gradient', 'glrlm', 'HighGrayLevelRunEmphasis')	('lbp-2D', 'glrlm', 'HighGrayLevelRunEmphasis')	('lbp-3D-m1', 'glcm', 'Contrast')	('lbp-3D-k', 'glcm', 'ClusterProminence')	('lbp-2D', 'firstorder', 'MeanAbsoluteDeviation')	('lbp-3D-k', 'glrlm', 'LongRunEmphasis')	('lbp-2D', 'glrlm', 'ShortRunHighGrayLevelEmphasis')	('lbp-2D', 'glrlm', 'HighGrayLevelRunEmphasis')	('lbp-2D', 'firstorder', 'Variance')	('lbp-2D', 'glcm', 'DifferenceVariance')	('lbp-3D-k', 'firstorder', 'Kurtosis')	('lbp-3D-m2', 'glcm', 'ClusterProminence')	('lbp-2D', 'firstorder', 'RobustMeanAbsoluteDeviation')	('lbp-2D', 'glrlm', 'ShortRunHighGrayLevelEmphasis')	('lbp-3D-k', 'glrlm', 'LongRunHighGrayLevelEmphasis')	('lbp-2D', 'glcm', 'SumSquares')	('lbp-3D-m1', 'glcm', 'Contrast')	('lbp-2D', 'glrlm', 'ShortRunHighGrayLevelEmphasis')	('gradient', 'glcm', 'SumAverage')	('lbp-2D', 'glcm', 'Autocorrelation')	('lbp-3D-m1', 'glrlm', 'HighGrayLevelRunEmphasis')	('lbp-3D-m1', 'glcm', 'DifferenceVariance')	('lbp-3D-m1', 'glcm', 'ClusterProminence')	('lbp-3D-k', 'glrlm', 'LongRunHighGrayLevelEmphasis')	('lbp-2D', 'glrlm', 'ShortRunHighGrayLevelEmphasis')	('lbp-2D', 'glcm', 'DifferenceVariance')	('lbp-3D-m1', 'glcm', 'ClusterProminence')	('lbp-2D', 'firstorder', 'Energy')	('lbp-3D-k', 'glrlm', 'LongRunHighGrayLevelEmphasis')	('lbp-3D-m1', 'glcm', 'ClusterShade')	('lbp-2D', 'firstorder', 'Skewness')	('lbp-2D', 'glcm', 'JointAverage')	('lbp-2D', 'firstorder', 'MeanAbsoluteDeviation')	('lbp-2D', 'glrlm', 'ShortRunHighGrayLevelEmphasis')	('lbp-2D', 'glcm', 'Autocorrelation')	('lbp-2D', 'glcm', 'ClusterTendency')	('gradient', 'glrlm', 'RunEntropy')	('lbp-3D-m2', 'glcm', 'Contrast')	('lbp-2D', 'glcm', 'JointEntropy')	('lbp-3D-k', 'glrlm', 'LongRunHighGrayLevelEmphasis')	('lbp-2D', 'glrlm', 'ShortRunHighGrayLevelEmphasis')	('lbp-3D-m1', 'glcm', 'ClusterShade')	('lbp-3D-m2', 'firstorder', 'Kurtosis')	('lbp-3D-m1', 'glcm', 'Contrast')	('lbp-2D', 'glcm', 'Contrast')	('lbp-2D', 'glrlm', 'ShortRunHighGrayLevelEmphasis')	('gradient', 'glrlm', 'RunEntropy')	('lbp-2D', 'glrlm', 'LongRunHighGrayLevelEmphasis')
11	('lbp-3D-k', 'firstorder', 'Maximum')	('gradient', 'glrlm', 'LongRunHighGrayLevelEmphasis')	('lbp-2D', 'glrlm', 'ShortRunHighGrayLevelEmphasis')	('lbp-3D-m1', 'glcm', 'DifferenceVariance')	('lbp-3D-k', 'glrlm', 'LongRunHighGrayLevelEmphasis')	('lbp-2D', 'glcm', 'Autocorrelation')	('lbp-3D-k', 'glrlm', 'LongRunHighGrayLevelEmphasis')	('lbp-3D-m1', 'firstorder', 'Kurtosis')	('lbp-2D', 'glrlm', 'ShortRunHighGrayLevelEmphasis')	('lbp-2D', 'glcm', 'Autocorrelation')	('lbp-3D-k', 'glrlm', 'LongRunHighGrayLevelEmphasis')	('lbp-3D-k', 'glrlm', 'LongRunHighGrayLevelEmphasis')	('lbp-3D-m2', 'glcm', 'Contrast')	('lbp-2D', 'glcm', 'Autocorrelation')	('lbp-3D-k', 'firstorder', 'Kurtosis')	('lbp-3D-m1', 'firstorder', 'Kurtosis')	('lbp-3D-k', 'glrlm', 'LongRunHighGrayLevelEmphasis')	('lbp-3D-m1', 'glcm', 'DifferenceVariance')	('lbp-3D-k', 'glrlm', 'LongRunHighGrayLevelEmphasis')	('gradient', 'glrlm', 'LongRunHighGrayLevelEmphasis')	('lbp-2D', 'glcm', 'JointEntropy')	('lbp-3D-m2', 'firstorder', 'Kurtosis')	('lbp-3D-m2', 'glcm', 'ClusterTendency')	('lbp-3D-m1', 'glcm', 'Contrast')	('lbp-3D-k', 'glrlm', 'LongRunLowGrayLevelEmphasis')	('lbp-3D-k', 'glcm', 'ClusterProminence')	('lbp-2D', 'glcm', 'JointAverage')	('lbp-3D-m2', 'glcm', 'ClusterProminence')	('lbp-2D', 'firstorder', 'MeanAbsoluteDeviation')	('lbp-3D-m1', 'firstorder', 'Kurtosis')	('lbp-3D-m1', 'glcm', 'SumAverage')	('lbp-2D', 'glcm', 'ClusterTendency')	('lbp-3D-k', 'glcm', 'ClusterProminence')	('lbp-2D', 'firstorder', 'RobustMeanAbsoluteDeviation')	('lbp-3D-k', 'glrlm', 'LongRunHighGrayLevelEmphasis')	('lbp-2D', 'glcm', 'ClusterShade')	('lbp-2D', 'glcm', 'DifferenceVariance')	('lbp-2D', 'glcm', 'Contrast')	('lbp-3D-m2', 'glcm', 'DifferenceAverage')	('lbp-3D-k', 'glrlm', 'LongRunHighGrayLevelEmphasis')	('lbp-3D-m1', 'glcm', 'ClusterProminence')	('lbp-3D-k', 'glcm', 'ClusterProminence')	('lbp-3D-m1', 'glcm', 'DifferenceVariance')	('lbp-3D-m2', 'glcm', 'ClusterShade')	('lbp-3D-m1', 'glcm', 'DifferenceVariance')	('lbp-3D-m1', 'glcm', 'ClusterProminence')	('lbp-3D-k', 'glrlm', 'LongRunHighGrayLevelEmphasis')	('lbp-2D', 'firstorder', 'MeanAbsoluteDeviation')	('lbp-2D', 'glrlm', 'ShortRunHighGrayLevelEmphasis')
12	('lbp-3D-k', 'glrlm', 'LongRunHighGrayLevelEmphasis')	('gradient', 'glrlm', 'ShortRunHighGrayLevelEmphasis')	('lbp-3D-k', 'glrlm', 'LongRunHighGrayLevelEmphasis')	('lbp-3D-m2', 'firstorder', 'Kurtosis')	('lbp-3D-m1', 'glcm', 'Autocorrelation')	('lbp-2D', 'glcm', 'Contrast')	('lbp-3D-m1', 'glcm', 'Autocorrelation')	('lbp-3D-m2', 'firstorder', 'Kurtosis')	('lbp-3D-k', 'glrlm', 'LongRunEmphasis')	('lbp-2D', 'glcm', 'JointEntropy')	('lbp-3D-m1', 'firstorder', 'Kurtosis')	('lbp-3D-m1', 'glcm', 'Autocorrelation')	('lbp-3D-m2', 'glcm', 'JointAverage')	('lbp-3D-k', 'glrlm', 'LongRunHighGrayLevelEmphasis')	('lbp-3D-k', 'glrlm', 'LongRunHighGrayLevelEmphasis')	('lbp-3D-m1', 'glcm', 'DifferenceVariance')	('lbp-3D-m1', 'glcm', 'Contrast')	('lbp-3D-m1', 'glrlm', 'GrayLevelVariance')	('lbp-3D-m1', 'glcm', 'ClusterProminence')	('lbp-2D', 'glcm', 'JointEntropy')	('lbp-3D-k', 'glrlm', 'LongRunHighGrayLevelEmphasis')	('lbp-3D-m2', 'glcm', 'ClusterProminence')	('log-sigma-0-4492-mm-3D', 'firstorder', 'Energy')	('lbp-3D-m1', 'glcm', 'DifferenceVariance')	('lbp-3D-m1', 'glcm', 'ClusterProminence')	('lbp-3D-k', 'glrlm', 'LongRunHighGrayLevelEmphasis')	('lbp-2D', 'glrlm', 'HighGrayLevelRunEmphasis')	('lbp-3D-m2', 'glcm', 'JointAverage')	('lbp-2D', 'glcm', 'DifferenceAverage')	('lbp-3D-m2', 'glcm', 'ClusterProminence')	('lbp-3D-m2', 'glcm', 'Autocorrelation')	('lbp-2D', 'glcm', 'Contrast')	('lbp-3D-k', 'glrlm', 'LongRunLowGrayLevelEmphasis')	('lbp-2D', 'firstorder', 'Variance')	('lbp-3D-m1', 'glcm', 'ClusterShade')	('lbp-2D', 'glcm', 'DifferenceVariance')	('lbp-3D-k', 'glrlm', 'RunVariance')	('lbp-2D', 'glcm', 'SumSquares')	('lbp-3D-m2', 'glcm', 'DifferenceVariance')	('lbp-3D-k', 'glrlm', 'RunVariance')	('lbp-3D-m2', 'glcm', 'ClusterTendency')	('lbp-3D-k', 'glrlm', 'RunVariance')	('lbp-3D-m2', 'glcm', 'ClusterProminence')	('lbp-3D-m2', 'glcm', 'DifferenceVariance')	('lbp-3D-m2', 'firstorder', 'Kurtosis')	('lbp-3D-m1', 'glrlm', 'ShortRunHighGrayLevelEmphasis')	('lbp-3D-m1', 'glcm', 'Autocorrelation')	('lbp-2D', 'glcm', 'DifferenceAverage')	('lbp-3D-k', 'glrlm', 'LongRunHighGrayLevelEmphasis')
13	('lbp-3D-k', 'glrlm', 'LongRunLowGrayLevelEmphasis')	('lbp-2D', 'firstorder', 'Variance')	('lbp-3D-m1', 'firstorder', 'Kurtosis')	('lbp-3D-m2', 'glcm', 'Autocorrelation')	('lbp-3D-m1', 'glcm', 'ClusterShade')	('lbp-2D', 'glcm', 'DifferenceAverage')	('lbp-3D-m1', 'glcm', 'ClusterShade')	('lbp-3D-m2', 'glrlm', 'GrayLevelVariance')	('lbp-3D-k', 'glrlm', 'LongRunLowGrayLevelEmphasis')	('lbp-3D-k', 'firstorder', 'Maximum')	('lbp-3D-m1', 'glcm', 'Autocorrelation')	('lbp-3D-m1', 'glrlm', 'ShortRunHighGrayLevelEmphasis')	('lbp-3D-m2', 'glrlm', 'ShortRunHighGrayLevelEmphasis')	('lbp-3D-m2', 'glcm', 'ClusterTendency')	('lbp-3D-k', 'glrlm', 'LongRunLowGrayLevelEmphasis')	('lbp-3D-m2', 'glrlm', 'ShortRunHighGrayLevelEmphasis')	('lbp-3D-m2', 'firstorder', 'Kurtosis')	('lbp-3D-m2', 'glcm', 'ClusterProminence')	('lbp-3D-m2', 'glcm', 'ClusterProminence')	('lbp-3D-k', 'glrlm', 'LongRunEmphasis')	('lbp-3D-k', 'glrlm', 'RunVariance')	('lbp-3D-m2', 'glcm', 'DifferenceVariance')	('log-sigma-0-4492-mm-3D', 'firstorder', 'Maximum')	('lbp-3D-m1', 'glrlm', 'GrayLevelNonUniformity')	('lbp-3D-m1', 'glcm', 'DifferenceVariance')	('lbp-3D-k', 'glrlm', 'LongRunLowGrayLevelEmphasis')	('lbp-3D-m1', 'glcm', 'DifferenceVariance')	('lbp-3D-m2', 'glcm', 'SumAverage')	('lbp-2D', 'glcm', 'JointAverage')	('log-sigma-0-4492-mm-3D', 'firstorder', 'Energy')	('lbp-3D-m2', 'glcm', 'ClusterProminence')	('lbp-2D', 'glcm', 'JointEntropy')	('lbp-3D-m2', 'firstorder', 'Mean')	('lbp-2D', 'glcm', 'Contrast')	('lbp-3D-m2', 'glcm', 'ClusterShade')	('lbp-2D', 'glrlm', 'ShortRunHighGrayLevelEmphasis')	('lbp-3D-m2', 'glcm', 'JointAverage')	('lbp-3D-k', 'glrlm', 'LongRunHighGrayLevelEmphasis')	('lbp-3D-m2', 'glrlm', 'GrayLevelVariance')	('lbp-3D-m1', 'glcm', 'Contrast')	('lbp-3D-m2', 'glcm', 'Contrast')	('lbp-3D-m1', 'glcm', 'ClusterShade')	('lbp-3D-m2', 'glcm', 'ClusterShade')	('log-sigma-0-4492-mm-3D', 'glcm', 'ClusterTendency')	('lbp-3D-m2', 'glcm', 'ClusterProminence')	('lbp-3D-m2', 'glcm', 'SumAverage')	('lbp-3D-m1', 'glcm', 'DifferenceVariance')	('lbp-2D', 'glcm', 'DifferenceVariance')	('lbp-3D-k', 'glrlm', 'LongRunLowGrayLevelEmphasis')
14	('lbp-3D-m1', 'glcm', 'SumAverage')	('lbp-3D-k', 'glrlm', 'LongRunHighGrayLevelEmphasis')	('lbp-3D-m2', 'firstorder', 'Kurtosis')	('lbp-3D-m2', 'glcm', 'DifferenceVariance')	('lbp-3D-m1', 'glcm', 'DifferenceVariance')	('lbp-2D', 'glcm', 'JointAverage')	('lbp-3D-m1', 'glcm', 'SumAverage')	('log-sigma-0-4492-mm-3D', 'firstorder', 'Entropy')	('lbp-3D-m1', 'glcm', 'ClusterShade')	('lbp-3D-k', 'glrlm', 'LongRunLowGrayLevelEmphasis')	('lbp-3D-m1', 'glcm', 'DifferenceVariance')	('lbp-3D-m2', 'glcm', 'ClusterTendency')	('log-sigma-0-4492-mm-3D', 'firstorder', 'Mean')	('lbp-3D-m2', 'glcm', 'DifferenceVariance')	('lbp-3D-m1', 'glcm', 'ClusterShade')	('log-sigma-0-4492-mm-3D', 'firstorder', 'Energy')	('log-sigma-0-4492-mm-3D', 'firstorder', 'Mean')	('lbp-3D-m2', 'glcm', 'ClusterShade')	('lbp-3D-m2', 'glcm', 'ClusterShade')	('lbp-3D-k', 'glrlm', 'LongRunHighGrayLevelEmphasis')	('lbp-3D-m1', 'glrlm', 'ShortRunHighGrayLevelEmphasis')	('log-sigma-0-4492-mm-3D', 'firstorder', 'Mean')	('log-sigma-0-4492-mm-3D', 'firstorder', 'Variance')	('lbp-3D-m1', 'glrlm', 'ShortRunHighGrayLevelEmphasis')	('lbp-3D-m1', 'glcm', 'SumAverage')	('lbp-3D-m1', 'glcm', 'Autocorrelation')	('lbp-3D-m2', 'firstorder', 'Energy')	('log-sigma-0-4492-mm-3D', 'firstorder', 'Entropy')	('lbp-2D', 'glcm', 'SumAverage')	('log-sigma-0-4492-mm-3D', 'firstorder', 'Mean')	('lbp-3D-m2', 'glcm', 'JointAverage')	('lbp-3D-k', 'firstorder', 'Kurtosis')	('lbp-3D-m2', 'glcm', 'ClusterProminence')	('lbp-2D', 'glcm', 'DifferenceVariance')	('log-sigma-0-4492-mm-3D', 'firstorder', 'Energy')	('lbp-3D-m1', 'glcm', 'ClusterProminence')	('lbp-3D-m2', 'glcm', 'SumAverage')	('lbp-3D-k', 'glrlm', 'LongRunLowGrayLevelEmphasis')	('lbp-3D-m2', 'glrlm', 'ShortRunHighGrayLevelEmphasis')	('lbp-3D-m1', 'glcm', 'DifferenceVariance')	('lbp-3D-m2', 'glcm', 'DifferenceVariance')	('lbp-3D-m1', 'glrlm', 'ShortRunHighGrayLevelEmphasis')	('lbp-3D-m2', 'glcm', 'ClusterTendency')	('log-sigma-0-4492-mm-3D', 'glcm', 'SumAverage')	('lbp-3D-m2', 'glcm', 'ClusterTendency')	('lbp-3D-m2', 'glrlm', 'GrayLevelVariance')	('lbp-3D-m2', 'glcm', 'ClusterShade')	('lbp-3D-m2', 'firstorder', 'Kurtosis')	('lbp-3D-m2', 'firstorder', 'Kurtosis')
15	('lbp-3D-m2', 'firstorder', 'Kurtosis')	('lbp-3D-m2', 'glcm', 'DifferenceVariance')	('lbp-3D-m2', 'firstorder', 'Maximum')	('lbp-3D-m2', 'glcm', 'JointAverage')	('lbp-3D-m1', 'glcm', 'SumAverage')	('lbp-2D', 'glcm', 'SumAverage')	('lbp-3D-m2', 'firstorder', 'Energy')	('log-sigma-0-4492-mm-3D', 'glcm', 'ClusterProminence')	('lbp-3D-m2', 'glrlm', 'GrayLevelVariance')	('lbp-3D-m2', 'glrlm', 'GrayLevelVariance')	('lbp-3D-m1', 'glcm', 'SumAverage')	('log-sigma-0-4492-mm-3D', 'glcm', 'DifferenceVariance')	('log-sigma-0-4492-mm-3D', 'glcm', 'ClusterTendency')	('log-sigma-0-4492-mm-3D', 'firstorder', 'Maximum')	('lbp-3D-m1', 'glcm', 'ClusterTendency')	('log-sigma-0-4492-mm-3D', 'firstorder', 'Mean')	('log-sigma-0-4492-mm-3D', 'firstorder', 'RobustMeanAbsoluteDeviation')	('lbp-3D-m2', 'glrlm', 'ShortRunHighGrayLevelEmphasis')	('original', 'firstorder', 'Kurtosis')	('lbp-3D-m1', 'firstorder', 'Kurtosis')	('lbp-3D-m2', 'firstorder', 'Kurtosis')	('log-sigma-0-4492-mm-3D', 'firstorder', 'RootMeanSquared')	('log-sigma-0-4492-mm-3D', 'glcm', 'ClusterProminence')	('lbp-3D-m2', 'glcm', 'ClusterProminence')	('lbp-3D-m2', 'glcm', 'Contrast')	('lbp-3D-m2', 'glrlm', 'HighGrayLevelRunEmphasis')	('lbp-3D-m2', 'glcm', 'ClusterTendency')	('log-sigma-0-4492-mm-3D', 'firstorder', 'Variance')	('lbp-2D', 'glcm', 'SumSquares')	('log-sigma-0-4492-mm-3D', 'glcm', 'ClusterTendency')	('lbp-3D-m2', 'glcm', 'SumAverage')	('lbp-3D-k', 'glcm', 'ClusterProminence')	('lbp-3D-m2', 'glrlm', 'ShortRunHighGrayLevelEmphasis')	('lbp-2D', 'glcm', 'JointEntropy')	('log-sigma-0-4492-mm-3D', 'firstorder', 'Skewness')	('lbp-3D-m2', 'glcm', 'DifferenceVariance')	('log-sigma-0-4492-mm-3D', 'firstorder', 'Maximum')	('lbp-3D-m1', 'glcm', 'Contrast')	('log-sigma-0-4492-mm-3D', 'firstorder', 'Entropy')	('lbp-3D-m1', 'glrlm', 'ShortRunHighGrayLevelEmphasis')	('lbp-3D-m2', 'glrlm', 'ShortRunHighGrayLevelEmphasis')	('lbp-3D-m2', 'firstorder', 'Kurtosis')	('lbp-3D-m2', 'glcm', 'SumAverage')	('log-sigma-0-4492-mm-3D', 'glcm', 'SumSquares')	('log-sigma-0-4492-mm-3D', 'firstorder', 'Mean')	('log-sigma-0-4492-mm-3D', 'firstorder', 'Mean')	('lbp-3D-m2', 'glrlm', 'GrayLevelVariance')	('lbp-3D-m2', 'glcm', 'ClusterShade')	('lbp-3D-m2', 'glcm', 'Contrast')
16	('lbp-3D-m2', 'glcm', 'Autocorrelation')	('lbp-3D-m2', 'glrlm', 'GrayLevelVariance')	('lbp-3D-m2', 'glcm', 'Autocorrelation')	('lbp-3D-m2', 'glcm', 'SumAverage')	('lbp-3D-m2', 'firstorder', 'Kurtosis')	('lbp-2D', 'glrlm', 'HighGrayLevelRunEmphasis')	('lbp-3D-m2', 'glcm', 'Contrast')	('log-sigma-0-4492-mm-3D', 'glcm', 'ClusterShade')	('log-sigma-0-4492-mm-3D', 'firstorder', 'Mean')	('log-sigma-0-4492-mm-3D', 'firstorder', 'Energy')	('lbp-3D-m1', 'glrlm', 'ShortRunHighGrayLevelEmphasis')	('log-sigma-0-4492-mm-3D', 'glrlm', 'LongRunEmphasis')	('log-sigma-0-4492-mm-3D', 'glcm', 'SumSquares')	('log-sigma-0-4492-mm-3D', 'firstorder', 'Mean')	('lbp-3D-m1', 'glcm', 'DifferenceAverage')	('log-sigma-0-4492-mm-3D', 'firstorder', 'RobustMeanAbsoluteDeviation')	('log-sigma-0-4492-mm-3D', 'glcm', 'DifferenceAverage')	('log-sigma-0-4492-mm-3D', 'firstorder', 'Mean')	('original', 'firstorder', 'Mean')	('lbp-3D-m1', 'glcm', 'SumAverage')	('log-sigma-0-4492-mm-3D', 'firstorder', 'Kurtosis')	('log-sigma-0-4492-mm-3D', 'glcm', 'Autocorrelation')	('log-sigma-0-4492-mm-3D', 'glcm', 'DifferenceAverage')	('lbp-3D-m2', 'glcm', 'JointAverage')	('lbp-3D-m2', 'glcm', 'DifferenceVariance')	('log-sigma-0-4492-mm-3D', 'firstorder', 'Energy')	('lbp-3D-m2', 'glrlm', 'GrayLevelVariance')	('log-sigma-0-4492-mm-3D', 'glcm', 'JointAverage')	('lbp-3D-m2', 'firstorder', 'Kurtosis')	('log-sigma-0-4492-mm-3D', 'glcm', 'DifferenceEntropy')	('lbp-3D-m2', 'glrlm', 'GrayLevelVariance')	('lbp-3D-k', 'glrlm', 'LongRunHighGrayLevelEmphasis')	('log-sigma-0-4492-mm-3D', 'firstorder', 'Maximum')	('lbp-2D', 'glcm', 'SumAverage')	('log-sigma-0-4492-mm-3D', 'glcm', 'SumAverage')	('lbp-3D-m2', 'glcm', 'SumAverage')	('log-sigma-0-4492-mm-3D', 'firstorder', 'Mean')	('lbp-3D-m1', 'glrlm', 'GrayLevelVariance')	('log-sigma-0-4492-mm-3D', 'firstorder', 'Kurtosis')	('lbp-3D-m2', 'glcm', 'Contrast')	('log-sigma-0-4492-mm-3D', 'firstorder', 'Mean')	('lbp-3D-m2', 'glrlm', 'GrayLevelVariance')	('lbp-3D-m2', 'glrlm', 'ShortRunHighGrayLevelEmphasis')	('original', 'firstorder', 'Kurtosis')	('log-sigma-0-4492-mm-3D', 'firstorder', 'RobustMeanAbsoluteDeviation')	('log-sigma-0-4492-mm-3D', 'glcm', 'ClusterTendency')	('log-sigma-0-4492-mm-3D', 'firstorder', 'Energy')	('lbp-3D-m2', 'glcm', 'JointAverage')	('lbp-3D-m2', 'glrlm', 'LongRunHighGrayLevelEmphasis')
17	('lbp-3D-m2', 'glcm', 'ClusterProminence')	('log-sigma-0-4492-mm-3D', 'firstorder', 'Mean')	('lbp-3D-m2', 'glcm', 'JointAverage')	('log-sigma-0-4492-mm-3D', 'firstorder', 'RobustMeanAbsoluteDeviation')	('lbp-3D-m2', 'glcm', 'DifferenceVariance')	('lbp-2D', 'glrlm', 'ShortRunHighGrayLevelEmphasis')	('lbp-3D-m2', 'glcm', 'JointAverage')	('log-sigma-0-4492-mm-3D', 'glcm', 'JointAverage')	('log-sigma-0-4492-mm-3D', 'glcm', 'DifferenceAverage')	('log-sigma-0-4492-mm-3D', 'firstorder', 'Mean')	('lbp-3D-m2', 'firstorder', 'Kurtosis')	('log-sigma-0-4492-mm-3D', 'glrlm', 'ShortRunHighGrayLevelEmphasis')	('original', 'firstorder', 'Maximum')	('log-sigma-0-4492-mm-3D', 'glcm', 'ClusterProminence')	('lbp-3D-m1', 'glcm', 'SumAverage')	('log-sigma-0-4492-mm-3D', 'firstorder', 'Skewness')	('log-sigma-0-4492-mm-3D', 'glcm', 'DifferenceEntropy')	('log-sigma-0-4492-mm-3D', 'glcm', 'ClusterProminence')	('original', 'glcm', 'ClusterShade')	('lbp-3D-m2', 'firstorder', 'Kurtosis')	('log-sigma-0-4492-mm-3D', 'firstorder', 'Mean')	('log-sigma-0-4492-mm-3D', 'glrlm', 'HighGrayLevelRunEmphasis')	('log-sigma-0-4492-mm-3D', 'glcm', 'SumAverage')	('lbp-3D-m2', 'glcm', 'SumAverage')	('log-sigma-0-4492-mm-3D', 'firstorder', 'Maximum')	('log-sigma-0-4492-mm-3D', 'glcm', 'Autocorrelation')	('log-sigma-0-4492-mm-3D', 'glcm', 'Contrast')	('log-sigma-0-4492-mm-3D', 'glrlm', 'GrayLevelVariance')	('lbp-3D-m2', 'glcm', 'Contrast')	('log-sigma-0-4492-mm-3D', 'glcm', 'SumSquares')	('log-sigma-0-4492-mm-3D', 'firstorder', 'Kurtosis')	('lbp-3D-m1', 'firstorder', 'Kurtosis')	('log-sigma-0-4492-mm-3D', 'firstorder', 'RobustMeanAbsoluteDeviation')	('lbp-2D', 'glrlm', 'ShortRunHighGrayLevelEmphasis')	('original', 'firstorder', 'Kurtosis')	('log-sigma-0-4492-mm-3D', 'firstorder', 'Energy')	('log-sigma-0-4492-mm-3D', 'firstorder', 'RobustMeanAbsoluteDeviation')	('lbp-3D-m2', 'firstorder', 'Kurtosis')	('log-sigma-0-4492-mm-3D', 'firstorder', 'Mean')	('lbp-3D-m2', 'glrlm', 'ShortRunHighGrayLevelEmphasis')	('log-sigma-0-4492-mm-3D', 'glcm', 'ClusterProminence')	('original', 'glcm', 'ClusterShade')	('log-sigma-0-4492-mm-3D', 'firstorder', 'Entropy')	('original', 'firstorder', 'Maximum')	('log-sigma-0-4492-mm-3D', 'glrlm', 'RunVariance')	('log-sigma-0-4492-mm-3D', 'glcm', 'DifferenceVariance')	('log-sigma-0-4492-mm-3D', 'firstorder', 'Variance')	('lbp-3D-m2', 'glcm', 'SumAverage')	('log-sigma-0-4492-mm-3D', 'glrlm', 'GrayLevelNonUniformity')
18	('log-sigma-0-4492-mm-3D', 'firstorder', 'Mean')	('log-sigma-0-4492-mm-3D', 'glcm', 'ClusterProminence')	('lbp-3D-m2', 'glcm', 'SumAverage')	('original', 'firstorder', 'Variance')	('log-sigma-0-4492-mm-3D', 'glcm', 'ClusterTendency')	('log-sigma-0-4492-mm-3D', 'glrlm', 'LongRunHighGrayLevelEmphasis')	('log-sigma-0-4492-mm-3D', 'glcm', 'Contrast')	('log-sigma-0-4492-mm-3D', 'glcm', 'SumAverage')	('log-sigma-0-4492-mm-3D', 'glcm', 'DifferenceEntropy')	('log-sigma-0-4492-mm-3D', 'firstorder', 'RobustMeanAbsoluteDeviation')	('lbp-3D-m2', 'glcm', 'JointAverage')	('original', 'firstorder', 'Maximum')	('original', 'glcm', 'ClusterShade')	('log-sigma-0-4492-mm-3D', 'glcm', 'JointAverage')	('lbp-3D-m1', 'glcm', 'SumSquares')	('log-sigma-0-4492-mm-3D', 'glrlm', 'GrayLevelNonUniformity')	('log-sigma-0-4492-mm-3D', 'glcm', 'JointAverage')	('log-sigma-0-4492-mm-3D', 'glrlm', 'LongRunEmphasis')	('original', 'glcm', 'ClusterTendency')	('log-sigma-0-4492-mm-3D', 'glrlm', 'HighGrayLevelRunEmphasis')	('log-sigma-0-4492-mm-3D', 'firstorder', 'Skewness')	('log-sigma-0-4492-mm-3D', 'glrlm', 'LongRunEmphasis')	('log-sigma-0-4492-mm-3D', 'glrlm', 'LongRunEmphasis')	('lbp-3D-m2', 'glrlm', 'ShortRunHighGrayLevelEmphasis')	('log-sigma-0-4492-mm-3D', 'firstorder', 'RobustMeanAbsoluteDeviation')	('log-sigma-0-4492-mm-3D', 'glrlm', 'LongRunEmphasis')	('log-sigma-0-4492-mm-3D', 'glrlm', 'HighGrayLevelRunEmphasis')	('original', 'firstorder', 'Mean')	('log-sigma-0-4492-mm-3D', 'firstorder', 'Kurtosis')	('original', 'firstorder', 'Mean')	('log-sigma-0-4492-mm-3D', 'firstorder', 'Mean')	('lbp-3D-m1', 'glcm', 'DifferenceVariance')	('log-sigma-0-4492-mm-3D', 'firstorder', 'Skewness')	('lbp-3D-k', 'glrlm', 'LongRunHighGrayLevelEmphasis')	('original', 'firstorder', 'RobustMeanAbsoluteDeviation')	('original', 'firstorder', 'RobustMeanAbsoluteDeviation')	('log-sigma-0-4492-mm-3D', 'glcm', 'ClusterProminence')	('lbp-3D-m2', 'glcm', 'SumSquares')	('log-sigma-0-4492-mm-3D', 'glcm', 'Contrast')	('log-sigma-0-4492-mm-3D', 'firstorder', 'Energy')	('log-sigma-0-4492-mm-3D', 'glcm', 'ClusterTendency')	('original', 'glcm', 'ClusterTendency')	('log-sigma-0-4492-mm-3D', 'glcm', 'SumEntropy')	('original', 'firstorder', 'RobustMeanAbsoluteDeviation')	('original', 'firstorder', 'Skewness')	('log-sigma-0-4492-mm-3D', 'glcm', 'JointAverage')	('log-sigma-0-4492-mm-3D', 'glrlm', 'ShortRunHighGrayLevelEmphasis')	('log-sigma-0-4492-mm-3D', 'firstorder', 'Mean')	('original', 'firstorder', 'Maximum')
19	('log-sigma-0-4492-mm-3D', 'glcm', 'JointAverage')	('original', 'firstorder', 'RootMeanSquared')	('original', 'firstorder', 'RootMeanSquared')	('original', 'glcm', 'DifferenceVariance')	('original', 'shape', 'LeastAxisLength')	('original', 'glcm', 'DifferenceVariance')	('log-sigma-0-4492-mm-3D', 'glcm', 'DifferenceVariance')	('original', 'firstorder', 'Kurtosis')	('original', 'firstorder', 'RootMeanSquared')	('original', 'firstorder', 'Kurtosis')	('lbp-3D-m2', 'glcm', 'SumAverage')	('original', 'glcm', 'ClusterShade')	('original', 'glrlm', 'RunEntropy')	('original', 'firstorder', 'Kurtosis')	('lbp-3D-m1', 'glrlm', 'ShortRunHighGrayLevelEmphasis')	('original', 'firstorder', 'RootMeanSquared')	('log-sigma-0-4492-mm-3D', 'glcm', 'SumAverage')	('original', 'firstorder', 'Energy')	('original', 'glcm', 'Contrast')	('original', 'firstorder', 'Maximum')	('original', 'firstorder', 'RobustMeanAbsoluteDeviation')	('original', 'firstorder', 'Energy')	('original', 'firstorder', 'Maximum')	('log-sigma-0-4492-mm-3D', 'firstorder', 'Mean')	('log-sigma-0-4492-mm-3D', 'glcm', 'DifferenceEntropy')	('log-sigma-0-4492-mm-3D', 'glrlm', 'LongRunHighGrayLevelEmphasis')	('original', 'glcm', 'DifferenceVariance')	('original', 'glcm', 'Contrast')	('log-sigma-0-4492-mm-3D', 'glcm', 'Contrast')	('original', 'firstorder', 'RobustMeanAbsoluteDeviation')	('log-sigma-0-4492-mm-3D', 'firstorder', 'RootMeanSquared')	('lbp-3D-m2', 'glrlm', 'HighGrayLevelRunEmphasis')	('log-sigma-0-4492-mm-3D', 'firstorder', 'Variance')	('lbp-3D-m1', 'firstorder', 'Kurtosis')	('original', 'firstorder', 'Skewness')	('original', 'glcm', 'Contrast')	('original', 'firstorder', 'Maximum')	('lbp-3D-m2', 'glrlm', 'ShortRunHighGrayLevelEmphasis')	('log-sigma-0-4492-mm-3D', 'glcm', 'DifferenceAverage')	('log-sigma-0-4492-mm-3D', 'firstorder', 'Mean')	('log-sigma-0-4492-mm-3D', 'glrlm', 'ShortRunHighGrayLevelEmphasis')	('original', 'glcm', 'Contrast')	('original', 'firstorder', 'Mean')	('original', 'glcm', 'ClusterTendency')	('original', 'glcm', 'Contrast')	('log-sigma-0-4492-mm-3D', 'glcm', 'SumAverage')	('original', 'firstorder', 'Energy')	('log-sigma-0-4492-mm-3D', 'firstorder', 'RobustMeanAbsoluteDeviation')	('original', 'firstorder', 'RobustMeanAbsoluteDeviation')
20	('original', 'glcm', 'DifferenceEntropy')	('original', 'glcm', 'ClusterProminence')	('original', 'glrlm', 'RunEntropy')	('original', 'glcm', 'SumEntropy')	('original', 'shape', 'SurfaceArea')	('original', 'glrlm', 'GrayLevelVariance')	('original', 'firstorder', 'Mean')	('original', 'firstorder', 'Maximum')	('original', 'glcm', 'SumEntropy')	('original', 'firstorder', 'Maximum')	('log-sigma-0-4492-mm-3D', 'glrlm', 'GrayLevelVariance')	('original', 'glcm', 'ClusterTendency')	('original', 'shape', 'LeastAxisLength')	('original', 'glcm', 'ClusterTendency')	('log-sigma-0-4492-mm-3D', 'firstorder', 'Mean')	('original', 'glcm', 'ClusterTendency')	('log-sigma-0-4492-mm-3D', 'glrlm', 'RunVariance')	('original', 'firstorder', 'Maximum')	('original', 'glcm', 'DifferenceEntropy')	('original', 'firstorder', 'RootMeanSquared')	('original', 'firstorder', 'RootMeanSquared')	('original', 'firstorder', 'RobustMeanAbsoluteDeviation')	('original', 'firstorder', 'Variance')	('log-sigma-0-4492-mm-3D', 'glrlm', 'GrayLevelNonUniformity')	('original', 'firstorder', 'Energy')	('log-sigma-0-4492-mm-3D', 'glrlm', 'RunVariance')	('original', 'glcm', 'SumEntropy')	('original', 'glcm', 'DifferenceAverage')	('log-sigma-0-4492-mm-3D', 'glcm', 'JointAverage')	('original', 'firstorder', 'RootMeanSquared')	('log-sigma-0-4492-mm-3D', 'glrlm', 'LongRunEmphasis')	('log-sigma-0-4492-mm-3D', 'glcm', 'Contrast')	('log-sigma-0-4492-mm-3D', 'glrlm', 'GrayLevelVariance')	('log-sigma-0-4492-mm-3D', 'firstorder', 'Skewness')	('original', 'glcm', 'ClusterShade')	('original', 'shape', 'LeastAxisLength')	('original', 'firstorder', 'Skewness')	('log-sigma-0-4492-mm-3D', 'firstorder', 'Mean')	('original', 'firstorder', 'Skewness')	('log-sigma-0-4492-mm-3D', 'firstorder', 'RobustMeanAbsoluteDeviation')	('original', 'firstorder', 'Energy')	('original', 'glcm', 'DifferenceVariance')	('original', 'glcm', 'SumEntropy')	('original', 'glcm', 'DifferenceVariance')	('original', 'glcm', 'DifferenceVariance')	('original', 'glrlm', 'RunEntropy')	('original', 'firstorder', 'Entropy')	('log-sigma-0-4492-mm-3D', 'glcm', 'DifferenceAverage')	('original', 'shape', 'SurfaceArea')
21	('original', 'glcm', 'DifferenceVariance')	('original', 'shape', 'LeastAxisLength')	('original', 'shape', 'MajorAxisLength')	('original', 'shape', 'LeastAxisLength')	('original', 'shape', 'SurfaceVolumeRatio')	('original', 'shape', 'LeastAxisLength')	('original', 'glcm', 'ClusterShade')	('original', 'glcm', 'ClusterShade')	('original', 'glrlm', 'RunEntropy')	('original', 'firstorder', 'Mean')	('original', 'glrlm', 'RunEntropy')	('original', 'glcm', 'Contrast')	('original', 'shape', 'Maximum2DDiameterRow')	('original', 'glcm', 'SumSquares')	('original', 'glcm', 'SumSquares')	('original', 'glcm', 'DifferenceVariance')	('original', 'firstorder', 'RootMeanSquared')	('original', 'glrlm', 'RunEntropy')	('original', 'glcm', 'DifferenceVariance')	('original', 'glrlm', 'RunEntropy')	('original', 'firstorder', 'Variance')	('original', 'glcm', 'DifferenceVariance')	('original', 'glcm', 'DifferenceVariance')	('log-sigma-0-4492-mm-3D', 'glrlm', 'LongRunHighGrayLevelEmphasis')	('original', 'firstorder', 'Maximum')	('log-sigma-0-4492-mm-3D', 'glrlm', 'ShortRunHighGrayLevelEmphasis')	('original', 'shape', 'Maximum2DDiameterSlice')	('original', 'shape', 'Maximum2DDiameterColumn')	('original', 'glcm', 'DifferenceVariance')	('original', 'shape', 'Maximum2DDiameterSlice')	('original', 'glcm', 'Contrast')	('original', 'firstorder', 'Kurtosis')	('original', 'glrlm', 'GrayLevelVariance')	('original', 'firstorder', 'Maximum')	('original', 'shape', 'LeastAxisLength')	('original', 'shape', 'MajorAxisLength')	('original', 'glcm', 'DifferenceAverage')	('log-sigma-0-4492-mm-3D', 'firstorder', 'RobustMeanAbsoluteDeviation')	('original', 'glcm', 'SumEntropy')	('original', 'glcm', 'DifferenceVariance')	('original', 'firstorder', 'Variance')	('original', 'glcm', 'SumSquares')	('original', 'shape', 'LeastAxisLength')	('original', 'glcm', 'SumSquares')	('original', 'glcm', 'JointEntropy')	('original', 'shape', 'LeastAxisLength')	('original', 'glcm', 'SumEntropy')	('original', 'glrlm', 'RunEntropy')	('original', 'shape', 'SurfaceVolumeRatio')
22	('original', 'shape', 'LeastAxisLength')	('original', 'shape', 'Maximum2DDiameterSlice')	('original', 'shape', 'Maximum2DDiameterSlice')	('original', 'shape', 'SurfaceArea')		('original', 'shape', 'Maximum3DDiameter')	('original', 'glrlm', 'GrayLevelVariance')	('original', 'glcm', 'Contrast')	('original', 'shape', 'LeastAxisLength')	('original', 'firstorder', 'RootMeanSquared')	('original', 'shape', 'LeastAxisLength')	('original', 'shape', 'Maximum2DDiameterSlice')	('original', 'shape', 'Maximum3DDiameter')	('original', 'glrlm', 'GrayLevelNonUniformity')	('original', 'shape', 'Maximum2DDiameterRow')	('original', 'glcm', 'SumSquares')	('original', 'glcm', 'ClusterTendency')	('original', 'shape', 'Maximum2DDiameterColumn')	('original', 'glcm', 'SumSquares')	('original', 'shape', 'Maximum2DDiameterColumn')	('original', 'shape', 'LeastAxisLength')	('original', 'glcm', 'SumEntropy')	('original', 'shape', 'LeastAxisLength')	('original', 'shape', 'LeastAxisLength')	('original', 'shape', 'LeastAxisLength')	('original', 'firstorder', 'RobustMeanAbsoluteDeviation')	('original', 'shape', 'Maximum3DDiameter')	('original', 'shape', 'Maximum3DDiameter')	('original', 'shape', 'Maximum2DDiameterColumn')	('original', 'shape', 'Maximum3DDiameter')	('original', 'glcm', 'DifferenceVariance')	('original', 'firstorder', 'Skewness')	('original', 'shape', 'Maximum3DDiameter')	('original', 'firstorder', 'Skewness')	('original', 'shape', 'Maximum3DDiameter')	('original', 'shape', 'Maximum2DDiameterColumn')	('original', 'glcm', 'JointEntropy')	('log-sigma-0-4492-mm-3D', 'firstorder', 'Variance')	('original', 'glrlm', 'RunEntropy')	('original', 'shape', 'LeastAxisLength')	('original', 'shape', 'LeastAxisLength')	('original', 'shape', 'SurfaceArea')	('original', 'shape', 'Maximum2DDiameterRow')	('original', 'glrlm', 'RunEntropy')	('original', 'shape', 'Maximum3DDiameter')	('original', 'shape', 'Maximum2DDiameterSlice')	('original', 'glrlm', 'RunEntropy')	('original', 'shape', 'LeastAxisLength')
23	('original', 'shape', 'SurfaceArea')	('original', 'shape', 'SurfaceArea')	('original', 'shape', 'SurfaceArea')	('original', 'shape', 'SurfaceVolumeRatio')		('original', 'shape', 'SurfaceArea')	('original', 'shape', 'SurfaceArea')	('original', 'glcm', 'SumSquares')	('original', 'shape', 'SurfaceArea')	('original', 'shape', 'Maximum2DDiameterRow')	('original', 'shape', 'SurfaceArea')	('original', 'shape', 'MinorAxisLength')	('original', 'shape', 'SurfaceArea')	('original', 'shape', 'MajorAxisLength')	('original', 'shape', 'Maximum3DDiameter')	('original', 'shape', 'SurfaceArea')	('original', 'shape', 'SurfaceArea')	('original', 'shape', 'Maximum2DDiameterSlice')	('original', 'shape', 'Maximum2DDiameterSlice')	('original', 'shape', 'SurfaceArea')	('original', 'shape', 'SurfaceArea')	('original', 'shape', 'SurfaceArea')	('original', 'shape', 'Maximum3DDiameter')	('original', 'shape', 'Maximum2DDiameterSlice')	('original', 'shape', 'SurfaceArea')	('original', 'shape', 'LeastAxisLength')	('original', 'shape', 'SurfaceArea')	('original', 'shape', 'SurfaceArea')	('original', 'shape', 'Maximum3DDiameter')	('original', 'shape', 'SurfaceArea')	('original', 'shape', 'SurfaceArea')	('original', 'glcm', 'ClusterShade')	('original', 'shape', 'SurfaceArea')	('original', 'shape', 'Maximum3DDiameter')	('original', 'shape', 'SurfaceArea')	('original', 'shape', 'SurfaceArea')	('original', 'shape', 'SurfaceArea')	('original', 'shape', 'MajorAxisLength')	('original', 'shape', 'SurfaceArea')	('original', 'shape', 'SurfaceArea')	('original', 'shape', 'Maximum2DDiameterSlice')	('original', 'shape', 'SurfaceVolumeRatio')	('original', 'shape', 'SurfaceArea')	('original', 'shape', 'SurfaceArea')	('original', 'shape', 'SurfaceArea')	('original', 'shape', 'SurfaceArea')	('original', 'shape', 'Maximum2DDiameterSlice')	('original', 'shape', 'SurfaceArea')
24	('original', 'shape', 'SurfaceVolumeRatio')	('original', 'shape', 'SurfaceVolumeRatio')	('original', 'shape', 'SurfaceVolumeRatio')			('original', 'shape', 'SurfaceVolumeRatio')	('original', 'shape', 'SurfaceVolumeRatio')	('original', 'shape', 'SurfaceArea')	('original', 'shape', 'SurfaceVolumeRatio')	('original', 'shape', 'SurfaceVolumeRatio')	('original', 'shape', 'SurfaceVolumeRatio')	('original', 'shape', 'SurfaceVolumeRatio')	('original', 'shape', 'SurfaceVolumeRatio')	('original', 'shape', 'SurfaceArea')	('original', 'shape', 'SurfaceVolumeRatio')	('original', 'shape', 'SurfaceVolumeRatio')	('original', 'shape', 'SurfaceVolumeRatio')	('original', 'shape', 'SurfaceArea')	('original', 'shape', 'SurfaceArea')	('original', 'shape', 'SurfaceVolumeRatio')	('original', 'shape', 'SurfaceVolumeRatio')	('original', 'shape', 'SurfaceVolumeRatio')	('original', 'shape', 'SurfaceVolumeRatio')	('original', 'shape', 'SurfaceVolumeRatio')	('original', 'shape', 'SurfaceVolumeRatio')	('original', 'shape', 'MajorAxisLength')	('original', 'shape', 'SurfaceVolumeRatio')	('original', 'shape', 'SurfaceVolumeRatio')	('original', 'shape', 'SurfaceArea')	('original', 'shape', 'SurfaceVolumeRatio')	('original', 'shape', 'SurfaceVolumeRatio')	('original', 'shape', 'SurfaceVolumeRatio')	('original', 'shape', 'SurfaceVolumeRatio')	('original', 'shape', 'SurfaceVolumeRatio')	('original', 'shape', 'SurfaceVolumeRatio')	('original', 'shape', 'SurfaceVolumeRatio')	('original', 'shape', 'SurfaceVolumeRatio')	('original', 'shape', 'SurfaceVolumeRatio')	('original', 'shape', 'SurfaceVolumeRatio')	('original', 'shape', 'SurfaceVolumeRatio')	('original', 'shape', 'SurfaceVolumeRatio')		('original', 'shape', 'SurfaceVolumeRatio')	('original', 'shape', 'SurfaceVolumeRatio')	('original', 'shape', 'SurfaceVolumeRatio')	('original', 'shape', 'SurfaceVolumeRatio')	('original', 'shape', 'SurfaceVolumeRatio')	('original', 'shape', 'SurfaceVolumeRatio')
[truncated: 51 more columns]

## Sheet: C4-Bootstrapped RENT
	Trial-0	Trial-1	Trial-2	Trial-3	Trial-4	Trial-5	Trial-6	Trial-7	Trial-8	Trial-9	Trial-10	Trial-11	Trial-12	Trial-13	Trial-14	Trial-15	Trial-16	Trial-17	Trial-18	Trial-19	Trial-20	Trial-21	Trial-22	Trial-23	Trial-24	Trial-25	Trial-26	Trial-27	Trial-28	Trial-29	Trial-30	Trial-31	Trial-32	Trial-33	Trial-34	Trial-35	Trial-36	Trial-37	Trial-38	Trial-39	Trial-40	Trial-41	Trial-42	Trial-43	Trial-44	Trial-45	Trial-46	Trial-47	Trial-48
0	('exponential', 'firstorder', 'Energy')	('lbp-3D-m1', 'glcm', 'ClusterShade')	('gradient', 'firstorder', 'Energy')	('lbp-3D-k', 'glcm', 'ClusterProminence')	('exponential', 'firstorder', 'Energy')	('lbp-3D-k', 'glcm', 'ClusterProminence')	('lbp-3D-m1', 'firstorder', 'Kurtosis')	('lbp-3D-m2', 'firstorder', 'Kurtosis')	('lbp-3D-k', 'glcm', 'ClusterProminence')	('exponential', 'glcm', 'DifferenceVariance')	('original', 'shape', 'SurfaceArea')	('log-sigma-0-4492-mm-3D', 'firstorder', 'RobustMeanAbsoluteDeviation')	('lbp-3D-k', 'glrlm', 'LongRunHighGrayLevelEmphasis')	('exponential', 'glcm', 'ClusterTendency')	('lbp-3D-m1', 'firstorder', 'Kurtosis')	('lbp-2D', 'firstorder', 'RobustMeanAbsoluteDeviation')	('gradient', 'firstorder', 'Energy')	('log-sigma-0-4492-mm-3D', 'firstorder', 'Mean')	('lbp-3D-k', 'glrlm', 'RunVariance')	('exponential', 'glcm', 'ClusterTendency')	('lbp-2D', 'firstorder', 'MeanAbsoluteDeviation')	('lbp-3D-k', 'glrlm', 'LongRunHighGrayLevelEmphasis')	('gradient', 'firstorder', 'Energy')	('exponential', 'firstorder', 'Variance')	('lbp-3D-k', 'glcm', 'ClusterProminence')	('lbp-3D-k', 'glcm', 'ClusterProminence')	('lbp-3D-k', 'firstorder', 'Maximum')	('exponential', 'glrlm', 'RunEntropy')	('gradient', 'firstorder', 'Energy')	('lbp-3D-k', 'glcm', 'ClusterProminence')	('lbp-3D-k', 'firstorder', 'Maximum')	('lbp-3D-m2', 'firstorder', 'Kurtosis')	('lbp-3D-k', 'glcm', 'ClusterProminence')	('lbp-3D-k', 'firstorder', 'Maximum')	('exponential', 'glrlm', 'RunEntropy')	('lbp-3D-m1', 'glcm', 'ClusterShade')	('gradient', 'firstorder', 'Energy')	('gradient', 'firstorder', 'Energy')	('exponential', 'firstorder', 'Energy')	('lbp-3D-k', 'glcm', 'ClusterProminence')	('lbp-3D-k', 'glcm', 'ClusterProminence')	('lbp-3D-k', 'firstorder', 'Maximum')	('lbp-3D-m1', 'firstorder', 'Kurtosis')	('original', 'firstorder', 'Energy')	('lbp-3D-k', 'firstorder', 'Maximum')	('lbp-3D-k', 'glcm', 'ClusterProminence')	('lbp-2D', 'glcm', 'ClusterShade')	('lbp-3D-k', 'glrlm', 'LongRunHighGrayLevelEmphasis')	('gradient', 'firstorder', 'Energy')
1	('gradient', 'firstorder', 'Energy')	('original', 'shape', 'SurfaceArea')	('lbp-3D-k', 'glrlm', 'LongRunHighGrayLevelEmphasis')	('lbp-3D-m2', 'firstorder', 'Maximum')	('exponential', 'glcm', 'ClusterShade')	('lbp-3D-k', 'glrlm', 'LongRunHighGrayLevelEmphasis')	('log-sigma-0-4492-mm-3D', 'firstorder', 'Maximum')	('lbp-3D-m2', 'glcm', 'ClusterShade')	('lbp-3D-k', 'glrlm', 'LongRunHighGrayLevelEmphasis')	('exponential', 'glrlm', 'RunVariance')		('original', 'shape', 'LeastAxisLength')	('log-sigma-0-4492-mm-3D', 'firstorder', 'RobustMeanAbsoluteDeviation')	('lbp-3D-k', 'firstorder', 'Maximum')	('log-sigma-0-4492-mm-3D', 'firstorder', 'Mean')	('lbp-3D-k', 'glcm', 'ClusterProminence')	('lbp-3D-m2', 'firstorder', 'Kurtosis')	('original', 'shape', 'LeastAxisLength')	('original', 'firstorder', 'Energy')	('exponential', 'glcm', 'JointEntropy')	('lbp-3D-m1', 'glcm', 'ClusterShade')	('original', 'firstorder', 'Skewness')	('lbp-3D-k', 'glrlm', 'LongRunHighGrayLevelEmphasis')	('exponential', 'glcm', 'JointEntropy')	('lbp-3D-k', 'glrlm', 'LongRunHighGrayLevelEmphasis')	('lbp-3D-m2', 'firstorder', 'Kurtosis')	('lbp-3D-k', 'glcm', 'ClusterProminence')	('lbp-2D', 'glcm', 'SumSquares')	('lbp-3D-k', 'firstorder', 'Maximum')	('lbp-3D-k', 'glrlm', 'LongRunHighGrayLevelEmphasis')	('lbp-3D-k', 'glrlm', 'LongRunHighGrayLevelEmphasis')	('log-sigma-0-4492-mm-3D', 'firstorder', 'Mean')	('log-sigma-0-4492-mm-3D', 'firstorder', 'Mean')	('lbp-3D-k', 'glrlm', 'LongRunHighGrayLevelEmphasis')	('lbp-3D-k', 'glcm', 'ClusterProminence')	('log-sigma-0-4492-mm-3D', 'firstorder', 'Maximum')	('lbp-3D-m1', 'firstorder', 'Kurtosis')	('lbp-3D-m1', 'firstorder', 'Kurtosis')	('exponential', 'glrlm', 'RunEntropy')	('lbp-3D-m2', 'firstorder', 'Maximum')	('lbp-3D-m2', 'glrlm', 'ShortRunHighGrayLevelEmphasis')	('original', 'firstorder', 'Skewness')	('log-sigma-0-4492-mm-3D', 'firstorder', 'Mean')	('original', 'shape', 'LeastAxisLength')	('log-sigma-0-4492-mm-3D', 'firstorder', 'RobustMeanAbsoluteDeviation')	('log-sigma-0-4492-mm-3D', 'firstorder', 'Mean')	('log-sigma-0-4492-mm-3D', 'firstorder', 'Mean')	('lbp-3D-m2', 'glcm', 'ClusterShade')	('lbp-3D-k', 'firstorder', 'Maximum')
2	('lbp-3D-k', 'glcm', 'ClusterProminence')	('original', 'shape', 'SurfaceVolumeRatio')	('log-sigma-0-4492-mm-3D', 'firstorder', 'RobustMeanAbsoluteDeviation')	('log-sigma-0-4492-mm-3D', 'firstorder', 'Maximum')	('lbp-3D-m1', 'glcm', 'ClusterShade')	('lbp-3D-m1', 'glrlm', 'HighGrayLevelRunEmphasis')	('log-sigma-0-4492-mm-3D', 'firstorder', 'Mean')	('original', 'firstorder', 'Energy')	('lbp-3D-m2', 'firstorder', 'Kurtosis')	('original', 'shape', 'Maximum2DDiameterSlice')		('original', 'shape', 'Maximum2DDiameterSlice')	('original', 'firstorder', 'Skewness')	('lbp-3D-m2', 'firstorder', 'Kurtosis')	('original', 'shape', 'LeastAxisLength')	('log-sigma-0-4492-mm-3D', 'firstorder', 'Maximum')	('original', 'firstorder', 'Kurtosis')	('original', 'shape', 'SurfaceArea')	('original', 'glcm', 'ClusterShade')	('exponential', 'glrlm', 'RunEntropy')	('lbp-3D-m2', 'firstorder', 'Kurtosis')	('original', 'shape', 'LeastAxisLength')	('lbp-3D-m2', 'firstorder', 'Kurtosis')	('lbp-3D-k', 'firstorder', 'Kurtosis')	('original', 'shape', 'LeastAxisLength')	('original', 'firstorder', 'Kurtosis')	('lbp-3D-k', 'glrlm', 'LongRunHighGrayLevelEmphasis')	('lbp-3D-m1', 'firstorder', 'Kurtosis')	('lbp-3D-m1', 'firstorder', 'Kurtosis')	('lbp-3D-m1', 'glcm', 'ClusterShade')	('original', 'firstorder', 'Energy')	('original', 'shape', 'SurfaceArea')	('original', 'firstorder', 'Skewness')	('lbp-3D-m1', 'firstorder', 'Kurtosis')	('log-sigma-0-4492-mm-3D', 'firstorder', 'RobustMeanAbsoluteDeviation')	('log-sigma-0-4492-mm-3D', 'firstorder', 'Mean')	('log-sigma-0-4492-mm-3D', 'firstorder', 'Mean')	('log-sigma-0-4492-mm-3D', 'firstorder', 'Mean')	('lbp-3D-k', 'glcm', 'ClusterProminence')	('original', 'firstorder', 'Skewness')	('original', 'firstorder', 'Energy')	('original', 'shape', 'Maximum3DDiameter')	('log-sigma-0-4492-mm-3D', 'firstorder', 'RobustMeanAbsoluteDeviation')	('original', 'shape', 'SurfaceArea')	('original', 'shape', 'LeastAxisLength')	('log-sigma-0-4492-mm-3D', 'firstorder', 'Skewness')	('original', 'firstorder', 'Skewness')	('original', 'firstorder', 'Skewness')	('lbp-3D-k', 'glcm', 'ClusterProminence')
3	('lbp-3D-m2', 'firstorder', 'Kurtosis')		('original', 'firstorder', 'Skewness')	('original', 'shape', 'LeastAxisLength')	('lbp-3D-m2', 'firstorder', 'Kurtosis')	('lbp-3D-m2', 'firstorder', 'Kurtosis')	('original', 'shape', 'LeastAxisLength')	('original', 'shape', 'SurfaceArea')	('original', 'firstorder', 'Skewness')	('original', 'shape', 'MinorAxisLength')		('original', 'shape', 'SurfaceArea')	('original', 'shape', 'LeastAxisLength')	('original', 'firstorder', 'Mean')	('original', 'shape', 'SurfaceArea')	('original', 'glrlm', 'RunEntropy')	('original', 'shape', 'LeastAxisLength')	('original', 'shape', 'SurfaceVolumeRatio')	('original', 'shape', 'SurfaceArea')	('lbp-3D-k', 'firstorder', 'Kurtosis')	('original', 'shape', 'SurfaceArea')	('original', 'shape', 'SurfaceArea')	('original', 'firstorder', 'Skewness')	('lbp-3D-k', 'glcm', 'ClusterProminence')	('original', 'shape', 'SurfaceArea')	('original', 'shape', 'LeastAxisLength')	('lbp-3D-m2', 'firstorder', 'Kurtosis')	('lbp-3D-m1', 'glcm', 'ClusterShade')	('log-sigma-0-4492-mm-3D', 'firstorder', 'Mean')	('log-sigma-0-4492-mm-3D', 'firstorder', 'Maximum')	('original', 'shape', 'SurfaceArea')		('original', 'shape', 'LeastAxisLength')	('log-sigma-0-4492-mm-3D', 'firstorder', 'Mean')	('original', 'shape', 'SurfaceArea')		('original', 'shape', 'SurfaceArea')	('original', 'shape', 'LeastAxisLength')	('log-sigma-0-4492-mm-3D', 'firstorder', 'Mean')	('original', 'shape', 'Maximum2DDiameterSlice')	('original', 'shape', 'LeastAxisLength')	('original', 'shape', 'SurfaceArea')	('original', 'glcm', 'DifferenceVariance')	('original', 'shape', 'SurfaceVolumeRatio')	('original', 'shape', 'SurfaceArea')	('original', 'shape', 'SurfaceArea')	('original', 'shape', 'SurfaceArea')	('original', 'shape', 'SurfaceArea')	('log-sigma-0-4492-mm-3D', 'firstorder', 'Maximum')
4	('original', 'shape', 'MinorAxisLength')		('original', 'shape', 'LeastAxisLength')	('original', 'shape', 'SurfaceArea')	('lbp-3D-m2', 'firstorder', 'Maximum')	('original', 'firstorder', 'Skewness')	('original', 'shape', 'SurfaceArea')		('original', 'shape', 'Maximum2DDiameterRow')	('original', 'shape', 'SurfaceVolumeRatio')			('original', 'shape', 'MajorAxisLength')	('original', 'glcm', 'ClusterShade')	('original', 'shape', 'SurfaceVolumeRatio')	('original', 'shape', 'LeastAxisLength')	('original', 'shape', 'SurfaceArea')			('lbp-3D-k', 'glcm', 'ClusterProminence')	('original', 'shape', 'SurfaceVolumeRatio')	('original', 'shape', 'SurfaceVolumeRatio')	('original', 'shape', 'SurfaceArea')	('lbp-3D-m1', 'firstorder', 'Kurtosis')	('original', 'shape', 'SurfaceVolumeRatio')	('original', 'shape', 'SurfaceArea')	('original', 'glcm', 'ClusterShade')	('log-sigma-0-4492-mm-3D', 'firstorder', 'Mean')	('original', 'firstorder', 'Kurtosis')	('original', 'firstorder', 'Energy')	('original', 'shape', 'SurfaceVolumeRatio')		('original', 'shape', 'SurfaceArea')	('original', 'glcm', 'ClusterShade')			('original', 'shape', 'SurfaceVolumeRatio')	('original', 'shape', 'SurfaceArea')	('original', 'firstorder', 'Skewness')	('original', 'shape', 'SurfaceArea')	('original', 'shape', 'SurfaceArea')	('original', 'shape', 'SurfaceVolumeRatio')	('original', 'shape', 'SurfaceArea')		('original', 'shape', 'SurfaceVolumeRatio')			('original', 'shape', 'SurfaceVolumeRatio')	('original', 'shape', 'LeastAxisLength')
5	('original', 'shape', 'SurfaceArea')		('original', 'shape', 'MinorAxisLength')	('original', 'shape', 'SurfaceVolumeRatio')	('log-sigma-0-4492-mm-3D', 'firstorder', 'Mean')	('original', 'shape', 'SurfaceVolumeRatio')			('original', 'shape', 'SurfaceVolumeRatio')				('original', 'shape', 'SurfaceVolumeRatio')	('original', 'glcm', 'DifferenceVariance')		('original', 'shape', 'SurfaceArea')	('original', 'shape', 'SurfaceVolumeRatio')			('original', 'shape', 'SurfaceArea')				('log-sigma-0-4492-mm-3D', 'firstorder', 'Mean')		('original', 'shape', 'SurfaceVolumeRatio')	('original', 'shape', 'Maximum2DDiameterRow')	('log-sigma-0-4492-mm-3D', 'glcm', 'Autocorrelation')	('original', 'shape', 'SurfaceArea')	('original', 'shape', 'SurfaceArea')			('original', 'shape', 'SurfaceVolumeRatio')	('original', 'shape', 'SurfaceArea')				('original', 'shape', 'SurfaceVolumeRatio')	('original', 'shape', 'LeastAxisLength')	('original', 'shape', 'SurfaceVolumeRatio')	('original', 'shape', 'SurfaceVolumeRatio')								('original', 'shape', 'SurfaceArea')
6					('original', 'shape', 'SurfaceArea')									('original', 'shape', 'SurfaceArea')										('original', 'shape', 'LeastAxisLength')				('original', 'shape', 'SurfaceArea')		('original', 'shape', 'SurfaceVolumeRatio')									('original', 'shape', 'SurfaceArea')										('original', 'shape', 'SurfaceVolumeRatio')
7														('original', 'shape', 'SurfaceVolumeRatio')										('original', 'shape', 'SurfaceArea')				('original', 'shape', 'SurfaceVolumeRatio')											('original', 'shape', 'SurfaceVolumeRatio')
8
[truncated: 51 more columns]

## Sheet: C5-BBRENT
	Trial-0	Trial-1	Trial-2	Trial-3	Trial-4	Trial-5	Trial-6	Trial-7	Trial-8	Trial-9	Trial-10	Trial-11	Trial-12	Trial-13	Trial-14	Trial-15	Trial-16	Trial-17	Trial-18	Trial-19	Trial-20	Trial-21	Trial-22	Trial-23	Trial-24	Trial-25	Trial-26	Trial-27	Trial-28	Trial-29	Trial-30	Trial-31	Trial-32	Trial-33	Trial-34	Trial-35	Trial-36	Trial-37	Trial-38	Trial-39	Trial-40	Trial-41	Trial-42	Trial-43	Trial-44	Trial-45	Trial-46	Trial-47	Trial-48
0	('exponential', 'firstorder', 'Variance')	('exponential', 'glcm', 'SumEntropy')	('exponential', 'firstorder', 'Variance')	('exponential', 'firstorder', 'Energy')	('lbp-3D-k', 'glrlm', 'LongRunHighGrayLevelEmphasis')	('exponential', 'glcm', 'SumEntropy')	('exponential', 'firstorder', 'Energy')	('exponential', 'glcm', 'SumEntropy')	('lbp-3D-k', 'glrlm', 'LongRunHighGrayLevelEmphasis')	('exponential', 'glcm', 'SumEntropy')	('exponential', 'glcm', 'SumEntropy')	('gradient', 'firstorder', 'Energy')	('lbp-3D-k', 'glrlm', 'LongRunHighGrayLevelEmphasis')	('exponential', 'glrlm', 'LongRunEmphasis')	('exponential', 'firstorder', 'Energy')	('exponential', 'glcm', 'SumEntropy')	('exponential', 'firstorder', 'Energy')	('exponential', 'glcm', 'SumEntropy')	('exponential', 'firstorder', 'Energy')	('exponential', 'firstorder', 'Energy')	('exponential', 'glcm', 'SumEntropy')	('exponential', 'firstorder', 'Energy')	('exponential', 'glcm', 'SumEntropy')	('lbp-3D-k', 'glrlm', 'LongRunHighGrayLevelEmphasis')	('exponential', 'glcm', 'SumEntropy')	('exponential', 'firstorder', 'Variance')	('exponential', 'firstorder', 'Energy')	('exponential', 'glcm', 'SumEntropy')	('lbp-3D-m1', 'firstorder', 'Kurtosis')	('exponential', 'firstorder', 'Energy')	('exponential', 'glcm', 'JointAverage')	('exponential', 'firstorder', 'Energy')	('exponential', 'firstorder', 'Energy')	('exponential', 'glrlm', 'LongRunEmphasis')	('exponential', 'firstorder', 'Variance')	('exponential', 'firstorder', 'Energy')	('exponential', 'firstorder', 'Energy')	('exponential', 'firstorder', 'Energy')	('exponential', 'glcm', 'SumEntropy')	('exponential', 'glrlm', 'LongRunEmphasis')	('exponential', 'firstorder', 'Energy')	('exponential', 'firstorder', 'Energy')	('exponential', 'glcm', 'JointAverage')	('lbp-3D-k', 'glrlm', 'LongRunHighGrayLevelEmphasis')	('exponential', 'firstorder', 'Energy')	('exponential', 'firstorder', 'Energy')	('exponential', 'firstorder', 'Energy')	('exponential', 'glrlm', 'RunVariance')	('exponential', 'glcm', 'JointAverage')
1	('lbp-2D', 'glcm', 'DifferenceVariance')	('lbp-3D-k', 'glrlm', 'LongRunHighGrayLevelEmphasis')	('exponential', 'glcm', 'SumEntropy')	('exponential', 'glcm', 'JointEntropy')	('log-sigma-0-4492-mm-3D', 'firstorder', 'Mean')	('gradient', 'firstorder', 'Energy')	('exponential', 'glrlm', 'LongRunEmphasis')	('lbp-3D-k', 'glrlm', 'LongRunHighGrayLevelEmphasis')	('lbp-3D-m2', 'firstorder', 'Kurtosis')	('lbp-3D-m2', 'firstorder', 'Kurtosis')	('exponential', 'glrlm', 'LongRunEmphasis')	('lbp-2D', 'glcm', 'DifferenceVariance')	('lbp-3D-m1', 'firstorder', 'Kurtosis')	('exponential', 'glrlm', 'RunEntropy')	('exponential', 'glcm', 'SumEntropy')	('exponential', 'glrlm', 'ShortRunHighGrayLevelEmphasis')	('exponential', 'glrlm', 'LongRunEmphasis')	('lbp-2D', 'glcm', 'ClusterTendency')	('exponential', 'glcm', 'SumEntropy')	('exponential', 'glcm', 'SumEntropy')	('lbp-2D', 'glcm', 'DifferenceVariance')	('original', 'shape', 'Maximum3DDiameter')	('exponential', 'glrlm', 'LongRunEmphasis')	('lbp-3D-m2', 'firstorder', 'Kurtosis')	('lbp-3D-k', 'glrlm', 'LongRunHighGrayLevelEmphasis')	('exponential', 'glcm', 'JointAverage')	('exponential', 'firstorder', 'Variance')	('lbp-2D', 'glrlm', 'ShortRunHighGrayLevelEmphasis')	('log-sigma-0-4492-mm-3D', 'firstorder', 'Mean')	('exponential', 'firstorder', 'Variance')	('exponential', 'glcm', 'SumAverage')	('exponential', 'firstorder', 'Variance')	('exponential', 'firstorder', 'Variance')	('exponential', 'glrlm', 'RunLengthNonUniformity')	('exponential', 'glcm', 'JointAverage')	('exponential', 'firstorder', 'Variance')	('exponential', 'firstorder', 'Variance')	('lbp-3D-k', 'glrlm', 'LongRunHighGrayLevelEmphasis')	('lbp-3D-k', 'glrlm', 'LongRunHighGrayLevelEmphasis')	('log-sigma-0-4492-mm-3D', 'firstorder', 'Mean')	('lbp-3D-k', 'glrlm', 'LongRunHighGrayLevelEmphasis')	('exponential', 'firstorder', 'Variance')	('lbp-2D', 'glcm', 'DifferenceVariance')	('lbp-3D-m2', 'firstorder', 'Kurtosis')	('exponential', 'glcm', 'SumEntropy')	('lbp-3D-k', 'glrlm', 'LongRunHighGrayLevelEmphasis')	('exponential', 'firstorder', 'Variance')	('gradient', 'firstorder', 'Energy')	('exponential', 'glcm', 'SumAverage')
2	('log-sigma-0-4492-mm-3D', 'firstorder', 'Mean')	('lbp-3D-m2', 'firstorder', 'Kurtosis')	('log-sigma-0-4492-mm-3D', 'firstorder', 'Mean')	('exponential', 'glcm', 'SumEntropy')	('original', 'shape', 'SurfaceArea')	('lbp-3D-k', 'glrlm', 'LongRunHighGrayLevelEmphasis')	('exponential', 'glrlm', 'RunVariance')	('lbp-3D-m2', 'firstorder', 'Kurtosis')	('original', 'shape', 'LeastAxisLength')	('lbp-3D-m2', 'glcm', 'ClusterProminence')	('exponential', 'glrlm', 'RunLengthNonUniformity')	('lbp-3D-k', 'glrlm', 'LongRunHighGrayLevelEmphasis')	('original', 'shape', 'SurfaceArea')	('lbp-3D-k', 'glrlm', 'LongRunHighGrayLevelEmphasis')	('lbp-2D', 'glcm', 'DifferenceVariance')	('lbp-3D-k', 'glrlm', 'LongRunHighGrayLevelEmphasis')	('lbp-2D', 'glcm', 'DifferenceVariance')	('lbp-3D-k', 'glrlm', 'LongRunHighGrayLevelEmphasis')	('lbp-3D-k', 'glrlm', 'LongRunHighGrayLevelEmphasis')	('exponential', 'glrlm', 'RunVariance')	('lbp-3D-k', 'glrlm', 'LongRunHighGrayLevelEmphasis')	('original', 'shape', 'SurfaceArea')	('gradient', 'firstorder', 'Energy')	('original', 'shape', 'SurfaceArea')	('original', 'shape', 'LeastAxisLength')	('exponential', 'glcm', 'SumAverage')	('exponential', 'glcm', 'SumAverage')	('lbp-3D-k', 'glrlm', 'LongRunHighGrayLevelEmphasis')	('original', 'shape', 'LeastAxisLength')	('exponential', 'glcm', 'JointAverage')	('lbp-3D-k', 'glrlm', 'LongRunHighGrayLevelEmphasis')	('exponential', 'glcm', 'SumEntropy')	('exponential', 'glcm', 'JointAverage')	('lbp-3D-k', 'glrlm', 'LongRunHighGrayLevelEmphasis')	('exponential', 'glcm', 'SumAverage')	('exponential', 'glcm', 'SumEntropy')	('exponential', 'glcm', 'SumEntropy')	('lbp-3D-m2', 'firstorder', 'Kurtosis')	('log-sigma-0-4492-mm-3D', 'firstorder', 'Mean')	('original', 'shape', 'LeastAxisLength')	('log-sigma-0-4492-mm-3D', 'firstorder', 'Mean')	('exponential', 'glcm', 'SumEntropy')	('lbp-3D-k', 'glrlm', 'LongRunHighGrayLevelEmphasis')	('log-sigma-0-4492-mm-3D', 'firstorder', 'Mean')	('lbp-3D-k', 'glrlm', 'LongRunHighGrayLevelEmphasis')	('log-sigma-0-4492-mm-3D', 'firstorder', 'Mean')	('exponential', 'glrlm', 'LongRunEmphasis')	('lbp-3D-k', 'glrlm', 'LongRunHighGrayLevelEmphasis')	('exponential', 'glrlm', 'GrayLevelVariance')
3	('original', 'shape', 'SurfaceArea')	('log-sigma-0-4492-mm-3D', 'firstorder', 'Mean')	('original', 'glcm', 'DifferenceVariance')	('exponential', 'glrlm', 'LongRunEmphasis')	('original', 'shape', 'SurfaceVolumeRatio')	('lbp-3D-m1', 'glcm', 'ClusterProminence')	('lbp-3D-k', 'glrlm', 'LongRunHighGrayLevelEmphasis')	('log-sigma-0-4492-mm-3D', 'firstorder', 'Mean')	('original', 'shape', 'SurfaceArea')	('original', 'shape', 'SurfaceArea')	('gradient', 'firstorder', 'Energy')	('lbp-3D-m2', 'glrlm', 'ShortRunHighGrayLevelEmphasis')	('original', 'shape', 'SurfaceVolumeRatio')	('log-sigma-0-4492-mm-3D', 'firstorder', 'Mean')	('lbp-3D-k', 'glrlm', 'LongRunHighGrayLevelEmphasis')	('original', 'shape', 'SurfaceArea')	('lbp-3D-k', 'glrlm', 'LongRunHighGrayLevelEmphasis')	('log-sigma-0-4492-mm-3D', 'firstorder', 'Mean')	('lbp-3D-m2', 'glcm', 'Contrast')	('lbp-3D-k', 'glrlm', 'LongRunHighGrayLevelEmphasis')	('lbp-3D-m2', 'firstorder', 'Kurtosis')	('original', 'shape', 'SurfaceVolumeRatio')	('lbp-2D', 'firstorder', 'MeanAbsoluteDeviation')	('original', 'shape', 'SurfaceVolumeRatio')	('original', 'shape', 'SurfaceArea')	('lbp-3D-k', 'glrlm', 'LongRunHighGrayLevelEmphasis')	('exponential', 'glcm', 'SumEntropy')	('lbp-3D-m2', 'firstorder', 'Kurtosis')	('original', 'shape', 'SurfaceArea')	('exponential', 'glcm', 'SumAverage')	('lbp-3D-m2', 'firstorder', 'Kurtosis')	('lbp-2D', 'glcm', 'DifferenceVariance')	('exponential', 'glrlm', 'LongRunEmphasis')	('log-sigma-0-4492-mm-3D', 'firstorder', 'Mean')	('exponential', 'glrlm', 'RunEntropy')	('exponential', 'glrlm', 'RunVariance')	('exponential', 'glrlm', 'GrayLevelVariance')	('original', 'shape', 'LeastAxisLength')	('original', 'shape', 'SurfaceArea')	('original', 'shape', 'SurfaceArea')	('original', 'shape', 'LeastAxisLength')	('log-sigma-0-4492-mm-3D', 'firstorder', 'Mean')	('log-sigma-0-4492-mm-3D', 'firstorder', 'Mean')	('original', 'shape', 'LeastAxisLength')	('lbp-3D-m2', 'firstorder', 'Kurtosis')	('original', 'shape', 'LeastAxisLength')	('lbp-3D-m1', 'firstorder', 'Kurtosis')	('original', 'shape', 'SurfaceArea')	('exponential', 'glrlm', 'RunVariance')
4	('original', 'shape', 'SurfaceVolumeRatio')	('original', 'shape', 'SurfaceArea')	('original', 'shape', 'SurfaceArea')	('lbp-3D-k', 'glrlm', 'LongRunHighGrayLevelEmphasis')		('lbp-3D-m2', 'firstorder', 'Kurtosis')	('original', 'glcm', 'DifferenceVariance')	('original', 'shape', 'SurfaceArea')	('original', 'shape', 'SurfaceVolumeRatio')	('original', 'shape', 'SurfaceVolumeRatio')	('lbp-3D-k', 'glrlm', 'LongRunHighGrayLevelEmphasis')	('original', 'shape', 'SurfaceArea')		('log-sigma-0-4492-mm-3D', 'glcm', 'Contrast')	('lbp-3D-m2', 'firstorder', 'Kurtosis')	('original', 'shape', 'SurfaceVolumeRatio')	('lbp-3D-m2', 'firstorder', 'Kurtosis')	('original', 'shape', 'SurfaceArea')	('lbp-3D-m2', 'glcm', 'DifferenceVariance')	('log-sigma-0-4492-mm-3D', 'firstorder', 'Mean')	('log-sigma-0-4492-mm-3D', 'firstorder', 'Mean')		('lbp-3D-m2', 'firstorder', 'Kurtosis')		('original', 'shape', 'SurfaceVolumeRatio')	('original', 'shape', 'LeastAxisLength')	('log-sigma-0-4492-mm-3D', 'firstorder', 'Mean')	('log-sigma-0-4492-mm-3D', 'firstorder', 'Mean')	('original', 'shape', 'SurfaceVolumeRatio')	('original', 'shape', 'LeastAxisLength')	('original', 'shape', 'LeastAxisLength')	('lbp-3D-k', 'glrlm', 'LongRunHighGrayLevelEmphasis')	('lbp-2D', 'glcm', 'DifferenceVariance')	('original', 'glcm', 'DifferenceVariance')	('lbp-2D', 'glcm', 'DifferenceVariance')	('gradient', 'firstorder', 'Energy')	('lbp-3D-k', 'glrlm', 'LongRunHighGrayLevelEmphasis')	('original', 'shape', 'Maximum3DDiameter')	('original', 'shape', 'SurfaceVolumeRatio')	('original', 'shape', 'SurfaceVolumeRatio')	('original', 'shape', 'SurfaceVolumeRatio')	('original', 'glrlm', 'RunEntropy')	('original', 'shape', 'SurfaceArea')	('original', 'shape', 'SurfaceArea')	('original', 'shape', 'LeastAxisLength')	('original', 'shape', 'SurfaceArea')	('log-sigma-0-4492-mm-3D', 'firstorder', 'Mean')	('original', 'shape', 'SurfaceVolumeRatio')	('log-sigma-0-4492-mm-3D', 'firstorder', 'Mean')
5		('original', 'shape', 'SurfaceVolumeRatio')	('original', 'shape', 'SurfaceVolumeRatio')	('lbp-3D-m2', 'firstorder', 'Kurtosis')		('original', 'glcm', 'DifferenceVariance')	('original', 'shape', 'LeastAxisLength')	('original', 'shape', 'SurfaceVolumeRatio')			('lbp-3D-m1', 'firstorder', 'Kurtosis')	('original', 'shape', 'SurfaceVolumeRatio')		('original', 'shape', 'SurfaceArea')	('lbp-3D-m2', 'glrlm', 'ShortRunHighGrayLevelEmphasis')		('lbp-3D-m2', 'glcm', 'ClusterProminence')	('original', 'shape', 'SurfaceVolumeRatio')	('original', 'shape', 'SurfaceArea')	('original', 'glcm', 'DifferenceVariance')	('original', 'glcm', 'DifferenceVariance')		('log-sigma-0-4492-mm-3D', 'firstorder', 'Mean')			('original', 'shape', 'SurfaceArea')	('original', 'shape', 'LeastAxisLength')	('original', 'shape', 'SurfaceArea')		('original', 'shape', 'SurfaceArea')	('original', 'shape', 'SurfaceArea')	('lbp-3D-m1', 'glcm', 'ClusterProminence')	('lbp-3D-k', 'glrlm', 'LongRunHighGrayLevelEmphasis')	('original', 'shape', 'SurfaceVolumeRatio')	('lbp-3D-k', 'glrlm', 'LongRunHighGrayLevelEmphasis')	('lbp-3D-k', 'glrlm', 'LongRunHighGrayLevelEmphasis')	('log-sigma-0-4492-mm-3D', 'firstorder', 'Mean')	('original', 'shape', 'SurfaceArea')				('original', 'shape', 'SurfaceArea')	('original', 'shape', 'SurfaceVolumeRatio')	('original', 'shape', 'SurfaceVolumeRatio')	('original', 'shape', 'SurfaceArea')	('original', 'shape', 'SurfaceVolumeRatio')	('original', 'shape', 'SurfaceArea')		('original', 'glcm', 'DifferenceVariance')
6				('log-sigma-0-4492-mm-3D', 'firstorder', 'Mean')		('original', 'shape', 'SurfaceArea')	('original', 'shape', 'SurfaceArea')				('lbp-3D-m2', 'firstorder', 'Kurtosis')			('original', 'shape', 'SurfaceVolumeRatio')	('log-sigma-0-4492-mm-3D', 'firstorder', 'Mean')		('original', 'shape', 'SurfaceArea')		('original', 'shape', 'SurfaceVolumeRatio')	('original', 'shape', 'SurfaceArea')	('original', 'shape', 'LeastAxisLength')		('original', 'shape', 'SurfaceArea')			('original', 'shape', 'SurfaceVolumeRatio')	('original', 'shape', 'SurfaceArea')	('original', 'shape', 'SurfaceVolumeRatio')		('original', 'shape', 'SurfaceVolumeRatio')	('original', 'shape', 'SurfaceVolumeRatio')	('original', 'glcm', 'DifferenceVariance')	('lbp-3D-m2', 'firstorder', 'Kurtosis')		('log-sigma-0-4492-mm-3D', 'firstorder', 'Mean')	('original', 'shape', 'LeastAxisLength')	('original', 'shape', 'SurfaceArea')	('original', 'shape', 'SurfaceVolumeRatio')				('original', 'shape', 'SurfaceVolumeRatio')			('original', 'shape', 'SurfaceVolumeRatio')		('original', 'shape', 'SurfaceVolumeRatio')		('original', 'shape', 'LeastAxisLength')
7				('original', 'shape', 'LeastAxisLength')		('original', 'shape', 'SurfaceVolumeRatio')	('original', 'shape', 'SurfaceVolumeRatio')				('log-sigma-0-4492-mm-3D', 'firstorder', 'Mean')				('original', 'shape', 'LeastAxisLength')		('original', 'shape', 'SurfaceVolumeRatio')			('original', 'shape', 'SurfaceVolumeRatio')	('original', 'shape', 'SurfaceArea')		('original', 'shape', 'SurfaceVolumeRatio')				('original', 'shape', 'SurfaceVolumeRatio')					('original', 'shape', 'SurfaceArea')	('log-sigma-0-4492-mm-3D', 'firstorder', 'Mean')		('original', 'glcm', 'DifferenceVariance')	('original', 'shape', 'SurfaceArea')	('original', 'shape', 'SurfaceVolumeRatio')												('original', 'shape', 'SurfaceArea')
8				('original', 'shape', 'SurfaceVolumeRatio')							('original', 'shape', 'LeastAxisLength')				('original', 'shape', 'SurfaceArea')						('original', 'shape', 'SurfaceVolumeRatio')											('original', 'shape', 'SurfaceVolumeRatio')	('original', 'shape', 'SurfaceArea')		('original', 'shape', 'SurfaceArea')	('original', 'shape', 'SurfaceVolumeRatio')													('original', 'shape', 'SurfaceVolumeRatio')
9											('original', 'shape', 'MajorAxisLength')				('original', 'shape', 'SurfaceVolumeRatio')																		('original', 'shape', 'SurfaceVolumeRatio')		('original', 'shape', 'SurfaceVolumeRatio')
10											('original', 'shape', 'SurfaceArea')
11											('original', 'shape', 'SurfaceVolumeRatio')
[truncated: 51 more columns]

## Sheet: List of features
Pre-processing	Feature_Group	Feature_Name	Unique Name
original	shape	Elongation	('original', 'shape', 'Elongation')
		Flatness	('original', 'shape', 'Flatness')
		LeastAxisLength	('original', 'shape', 'LeastAxisLength')
		MajorAxisLength	('original', 'shape', 'MajorAxisLength')
		Maximum2DDiameterColumn	('original', 'shape', 'Maximum2DDiameterColumn')
		Maximum2DDiameterRow	('original', 'shape', 'Maximum2DDiameterRow')
		Maximum2DDiameterSlice	('original', 'shape', 'Maximum2DDiameterSlice')
		Maximum3DDiameter	('original', 'shape', 'Maximum3DDiameter')
		MeshVolume	('original', 'shape', 'MeshVolume')
		MinorAxisLength	('original', 'shape', 'MinorAxisLength')
		Sphericity	('original', 'shape', 'Sphericity')
		SurfaceArea	('original', 'shape', 'SurfaceArea')
		SurfaceVolumeRatio	('original', 'shape', 'SurfaceVolumeRatio')
		VoxelVolume	('original', 'shape', 'VoxelVolume')
	firstorder	Energy	('original', 'firstorder', 'Energy')
		Entropy	('original', 'firstorder', 'Entropy')
		Kurtosis	('original', 'firstorder', 'Kurtosis')
		Maximum	('original', 'firstorder', 'Maximum')
		MeanAbsoluteDeviation	('original', 'firstorder', 'MeanAbsoluteDeviation')
		Mean	('original', 'firstorder', 'Mean')
		RobustMeanAbsoluteDeviation	('original', 'firstorder', 'RobustMeanAbsoluteDeviation')
		RootMeanSquared	('original', 'firstorder', 'RootMeanSquared')
		Skewness	('original', 'firstorder', 'Skewness')
		Uniformity	('original', 'firstorder', 'Uniformity')
		Variance	('original', 'firstorder', 'Variance')
	glcm	Autocorrelation	('original', 'glcm', 'Autocorrelation')
		ClusterProminence	('original', 'glcm', 'ClusterProminence')
		ClusterShade	('original', 'glcm', 'ClusterShade')
		ClusterTendency	('original', 'glcm', 'ClusterTendency')
		Contrast	('original', 'glcm', 'Contrast')
		Correlation	('original', 'glcm', 'Correlation')
		DifferenceAverage	('original', 'glcm', 'DifferenceAverage')
		DifferenceEntropy	('original', 'glcm', 'DifferenceEntropy')
		DifferenceVariance	('original', 'glcm', 'DifferenceVariance')
		Id	('original', 'glcm', 'Id')
		Idm	('original', 'glcm', 'Idm')
		Idmn	('original', 'glcm', 'Idmn')
		Idn	('original', 'glcm', 'Idn')
		Imc1	('original', 'glcm', 'Imc1')
		Imc2	('original', 'glcm', 'Imc2')
		InverseVariance	('original', 'glcm', 'InverseVariance')
		JointAverage	('original', 'glcm', 'JointAverage')
		JointEnergy	('original', 'glcm', 'JointEnergy')
		JointEntropy	('original', 'glcm', 'JointEntropy')
		MCC	('original', 'glcm', 'MCC')
		MaximumProbability	('original', 'glcm', 'MaximumProbability')
		SumAverage	('original', 'glcm', 'SumAverage')
		SumEntropy	('original', 'glcm', 'SumEntropy')
		SumSquares	('original', 'glcm', 'SumSquares')
	glrlm	GrayLevelNonUniformity	('original', 'glrlm', 'GrayLevelNonUniformity')
		GrayLevelNonUniformityNormalized	('original', 'glrlm', 'GrayLevelNonUniformityNormalized')
		GrayLevelVariance	('original', 'glrlm', 'GrayLevelVariance')
		HighGrayLevelRunEmphasis	('original', 'glrlm', 'HighGrayLevelRunEmphasis')
		LongRunEmphasis	('original', 'glrlm', 'LongRunEmphasis')
		LongRunHighGrayLevelEmphasis	('original', 'glrlm', 'LongRunHighGrayLevelEmphasis')
		LongRunLowGrayLevelEmphasis	('original', 'glrlm', 'LongRunLowGrayLevelEmphasis')
		LowGrayLevelRunEmphasis	('original', 'glrlm', 'LowGrayLevelRunEmphasis')
		RunEntropy	('original', 'glrlm', 'RunEntropy')
		RunLengthNonUniformity	('original', 'glrlm', 'RunLengthNonUniformity')
		RunLengthNonUniformityNormalized	('original', 'glrlm', 'RunLengthNonUniformityNormalized')
		RunPercentage	('original', 'glrlm', 'RunPercentage')
		RunVariance	('original', 'glrlm', 'RunVariance')
		ShortRunEmphasis	('original', 'glrlm', 'ShortRunEmphasis')
		ShortRunHighGrayLevelEmphasis	('original', 'glrlm', 'ShortRunHighGrayLevelEmphasis')
		ShortRunLowGrayLevelEmphasis	('original', 'glrlm', 'ShortRunLowGrayLevelEmphasis')
lbp-2D	firstorder	Energy	('lbp-2D', 'firstorder', 'Energy')
		Entropy	('lbp-2D', 'firstorder', 'Entropy')
		Kurtosis	('lbp-2D', 'firstorder', 'Kurtosis')
		Maximum	('lbp-2D', 'firstorder', 'Maximum')
		MeanAbsoluteDeviation	('lbp-2D', 'firstorder', 'MeanAbsoluteDeviation')
		Mean	('lbp-2D', 'firstorder', 'Mean')
		RobustMeanAbsoluteDeviation	('lbp-2D', 'firstorder', 'RobustMeanAbsoluteDeviation')
		RootMeanSquared	('lbp-2D', 'firstorder', 'RootMeanSquared')
		Skewness	('lbp-2D', 'firstorder', 'Skewness')
		Uniformity	('lbp-2D', 'firstorder', 'Uniformity')
		Variance	('lbp-2D', 'firstorder', 'Variance')
	glcm	Autocorrelation	('lbp-2D', 'glcm', 'Autocorrelation')
		ClusterProminence	('lbp-2D', 'glcm', 'ClusterProminence')
		ClusterShade	('lbp-2D', 'glcm', 'ClusterShade')
		ClusterTendency	('lbp-2D', 'glcm', 'ClusterTendency')
		Contrast	('lbp-2D', 'glcm', 'Contrast')
		Correlation	('lbp-2D', 'glcm', 'Correlation')
		DifferenceAverage	('lbp-2D', 'glcm', 'DifferenceAverage')
		DifferenceEntropy	('lbp-2D', 'glcm', 'DifferenceEntropy')
		DifferenceVariance	('lbp-2D', 'glcm', 'DifferenceVariance')
		Id	('lbp-2D', 'glcm', 'Id')
		Idm	('lbp-2D', 'glcm', 'Idm')
		Idmn	('lbp-2D', 'glcm', 'Idmn')
		Idn	('lbp-2D', 'glcm', 'Idn')
		Imc1	('lbp-2D', 'glcm', 'Imc1')
		Imc2	('lbp-2D', 'glcm', 'Imc2')
		InverseVariance	('lbp-2D', 'glcm', 'InverseVariance')
		JointAverage	('lbp-2D', 'glcm', 'JointAverage')
		JointEnergy	('lbp-2D', 'glcm', 'JointEnergy')
		JointEntropy	('lbp-2D', 'glcm', 'JointEntropy')
		MCC	('lbp-2D', 'glcm', 'MCC')
		MaximumProbability	('lbp-2D', 'glcm', 'MaximumProbability')
		SumAverage	('lbp-2D', 'glcm', 'SumAverage')
		SumEntropy	('lbp-2D', 'glcm', 'SumEntropy')
		SumSquares	('lbp-2D', 'glcm', 'SumSquares')
	glrlm	GrayLevelNonUniformity	('lbp-2D', 'glrlm', 'GrayLevelNonUniformity')
		GrayLevelNonUniformityNormalized	('lbp-2D', 'glrlm', 'GrayLevelNonUniformityNormalized')
		GrayLevelVariance	('lbp-2D', 'glrlm', 'GrayLevelVariance')
		HighGrayLevelRunEmphasis	('lbp-2D', 'glrlm', 'HighGrayLevelRunEmphasis')
		LongRunEmphasis	('lbp-2D', 'glrlm', 'LongRunEmphasis')
		LongRunHighGrayLevelEmphasis	('lbp-2D', 'glrlm', 'LongRunHighGrayLevelEmphasis')
		LongRunLowGrayLevelEmphasis	('lbp-2D', 'glrlm', 'LongRunLowGrayLevelEmphasis')
		LowGrayLevelRunEmphasis	('lbp-2D', 'glrlm', 'LowGrayLevelRunEmphasis')
		RunEntropy	('lbp-2D', 'glrlm', 'RunEntropy')
		RunLengthNonUniformity	('lbp-2D', 'glrlm', 'RunLengthNonUniformity')
		RunLengthNonUniformityNormalized	('lbp-2D', 'glrlm', 'RunLengthNonUniformityNormalized')
		RunPercentage	('lbp-2D', 'glrlm', 'RunPercentage')
		RunVariance	('lbp-2D', 'glrlm', 'RunVariance')
		ShortRunEmphasis	('lbp-2D', 'glrlm', 'ShortRunEmphasis')
		ShortRunHighGrayLevelEmphasis	('lbp-2D', 'glrlm', 'ShortRunHighGrayLevelEmphasis')
		ShortRunLowGrayLevelEmphasis	('lbp-2D', 'glrlm', 'ShortRunLowGrayLevelEmphasis')
lbp-3D-m1	firstorder	Energy	('lbp-3D-m1', 'firstorder', 'Energy')
		Entropy	('lbp-3D-m1', 'firstorder', 'Entropy')
		Kurtosis	('lbp-3D-m1', 'firstorder', 'Kurtosis')
		Maximum	('lbp-3D-m1', 'firstorder', 'Maximum')
		MeanAbsoluteDeviation	('lbp-3D-m1', 'firstorder', 'MeanAbsoluteDeviation')
		Mean	('lbp-3D-m1', 'firstorder', 'Mean')
		RobustMeanAbsoluteDeviation	('lbp-3D-m1', 'firstorder', 'RobustMeanAbsoluteDeviation')
		RootMeanSquared	('lbp-3D-m1', 'firstorder', 'RootMeanSquared')
		Skewness	('lbp-3D-m1', 'firstorder', 'Skewness')
		Uniformity	('lbp-3D-m1', 'firstorder', 'Uniformity')
		Variance	('lbp-3D-m1', 'firstorder', 'Variance')
	glcm	Autocorrelation	('lbp-3D-m1', 'glcm', 'Autocorrelation')
		ClusterProminence	('lbp-3D-m1', 'glcm', 'ClusterProminence')
		ClusterShade	('lbp-3D-m1', 'glcm', 'ClusterShade')
		ClusterTendency	('lbp-3D-m1', 'glcm', 'ClusterTendency')
		Contrast	('lbp-3D-m1', 'glcm', 'Contrast')
		Correlation	('lbp-3D-m1', 'glcm', 'Correlation')
		DifferenceAverage	('lbp-3D-m1', 'glcm', 'DifferenceAverage')
		DifferenceEntropy	('lbp-3D-m1', 'glcm', 'DifferenceEntropy')
		DifferenceVariance	('lbp-3D-m1', 'glcm', 'DifferenceVariance')
		Id	('lbp-3D-m1', 'glcm', 'Id')
		Idm	('lbp-3D-m1', 'glcm', 'Idm')
		Idmn	('lbp-3D-m1', 'glcm', 'Idmn')
		Idn	('lbp-3D-m1', 'glcm', 'Idn')
		Imc1	('lbp-3D-m1', 'glcm', 'Imc1')
		Imc2	('lbp-3D-m1', 'glcm', 'Imc2')
		InverseVariance	('lbp-3D-m1', 'glcm', 'InverseVariance')
		JointAverage	('lbp-3D-m1', 'glcm', 'JointAverage')
		JointEnergy	('lbp-3D-m1', 'glcm', 'JointEnergy')
		JointEntropy	('lbp-3D-m1', 'glcm', 'JointEntropy')
		MCC	('lbp-3D-m1', 'glcm', 'MCC')
		MaximumProbability	('lbp-3D-m1', 'glcm', 'MaximumProbability')
		SumAverage	('lbp-3D-m1', 'glcm', 'SumAverage')
		SumEntropy	('lbp-3D-m1', 'glcm', 'SumEntropy')
		SumSquares	('lbp-3D-m1', 'glcm', 'SumSquares')
	glrlm	GrayLevelNonUniformity	('lbp-3D-m1', 'glrlm', 'GrayLevelNonUniformity')
		GrayLevelNonUniformityNormalized	('lbp-3D-m1', 'glrlm', 'GrayLevelNonUniformityNormalized')
		GrayLevelVariance	('lbp-3D-m1', 'glrlm', 'GrayLevelVariance')
		HighGrayLevelRunEmphasis	('lbp-3D-m1', 'glrlm', 'HighGrayLevelRunEmphasis')
		LongRunEmphasis	('lbp-3D-m1', 'glrlm', 'LongRunEmphasis')
		LongRunHighGrayLevelEmphasis	('lbp-3D-m1', 'glrlm', 'LongRunHighGrayLevelEmphasis')
		LongRunLowGrayLevelEmphasis	('lbp-3D-m1', 'glrlm', 'LongRunLowGrayLevelEmphasis')
		LowGrayLevelRunEmphasis	('lbp-3D-m1', 'glrlm', 'LowGrayLevelRunEmphasis')
		RunEntropy	('lbp-3D-m1', 'glrlm', 'RunEntropy')
		RunLengthNonUniformity	('lbp-3D-m1', 'glrlm', 'RunLengthNonUniformity')
		RunLengthNonUniformityNormalized	('lbp-3D-m1', 'glrlm', 'RunLengthNonUniformityNormalized')
		RunPercentage	('lbp-3D-m1', 'glrlm', 'RunPercentage')
		RunVariance	('lbp-3D-m1', 'glrlm', 'RunVariance')
		ShortRunEmphasis	('lbp-3D-m1', 'glrlm', 'ShortRunEmphasis')
		ShortRunHighGrayLevelEmphasis	('lbp-3D-m1', 'glrlm', 'ShortRunHighGrayLevelEmphasis')
		ShortRunLowGrayLevelEmphasis	('lbp-3D-m1', 'glrlm', 'ShortRunLowGrayLevelEmphasis')
lbp-3D-m2	firstorder	Energy	('lbp-3D-m2', 'firstorder', 'Energy')
		Entropy	('lbp-3D-m2', 'firstorder', 'Entropy')
		Kurtosis	('lbp-3D-m2', 'firstorder', 'Kurtosis')
		Maximum	('lbp-3D-m2', 'firstorder', 'Maximum')
		MeanAbsoluteDeviation	('lbp-3D-m2', 'firstorder', 'MeanAbsoluteDeviation')
		Mean	('lbp-3D-m2', 'firstorder', 'Mean')
		RobustMeanAbsoluteDeviation	('lbp-3D-m2', 'firstorder', 'RobustMeanAbsoluteDeviation')
		RootMeanSquared	('lbp-3D-m2', 'firstorder', 'RootMeanSquared')
		Skewness	('lbp-3D-m2', 'firstorder', 'Skewness')
		Uniformity	('lbp-3D-m2', 'firstorder', 'Uniformity')
		Variance	('lbp-3D-m2', 'firstorder', 'Variance')
	glcm	Autocorrelation	('lbp-3D-m2', 'glcm', 'Autocorrelation')
		ClusterProminence	('lbp-3D-m2', 'glcm', 'ClusterProminence')
		ClusterShade	('lbp-3D-m2', 'glcm', 'ClusterShade')
		ClusterTendency	('lbp-3D-m2', 'glcm', 'ClusterTendency')
		Contrast	('lbp-3D-m2', 'glcm', 'Contrast')
		Correlation	('lbp-3D-m2', 'glcm', 'Correlation')
		DifferenceAverage	('lbp-3D-m2', 'glcm', 'DifferenceAverage')
		DifferenceEntropy	('lbp-3D-m2', 'glcm', 'DifferenceEntropy')
		DifferenceVariance	('lbp-3D-m2', 'glcm', 'DifferenceVariance')
		Id	('lbp-3D-m2', 'glcm', 'Id')
		Idm	('lbp-3D-m2', 'glcm', 'Idm')
		Idmn	('lbp-3D-m2', 'glcm', 'Idmn')
		Idn	('lbp-3D-m2', 'glcm', 'Idn')
		Imc1	('lbp-3D-m2', 'glcm', 'Imc1')
		Imc2	('lbp-3D-m2', 'glcm', 'Imc2')
		InverseVariance	('lbp-3D-m2', 'glcm', 'InverseVariance')
		JointAverage	('lbp-3D-m2', 'glcm', 'JointAverage')
		JointEnergy	('lbp-3D-m2', 'glcm', 'JointEnergy')
		JointEntropy	('lbp-3D-m2', 'glcm', 'JointEntropy')
		MCC	('lbp-3D-m2', 'glcm', 'MCC')
		MaximumProbability	('lbp-3D-m2', 'glcm', 'MaximumProbability')
		SumAverage	('lbp-3D-m2', 'glcm', 'SumAverage')
		SumEntropy	('lbp-3D-m2', 'glcm', 'SumEntropy')
		SumSquares	('lbp-3D-m2', 'glcm', 'SumSquares')
	glrlm	GrayLevelNonUniformity	('lbp-3D-m2', 'glrlm', 'GrayLevelNonUniformity')
		GrayLevelNonUniformityNormalized	('lbp-3D-m2', 'glrlm', 'GrayLevelNonUniformityNormalized')
		GrayLevelVariance	('lbp-3D-m2', 'glrlm', 'GrayLevelVariance')
		HighGrayLevelRunEmphasis	('lbp-3D-m2', 'glrlm', 'HighGrayLevelRunEmphasis')
		LongRunEmphasis	('lbp-3D-m2', 'glrlm', 'LongRunEmphasis')
		LongRunHighGrayLevelEmphasis	('lbp-3D-m2', 'glrlm', 'LongRunHighGrayLevelEmphasis')
		LongRunLowGrayLevelEmphasis	('lbp-3D-m2', 'glrlm', 'LongRunLowGrayLevelEmphasis')
		LowGrayLevelRunEmphasis	('lbp-3D-m2', 'glrlm', 'LowGrayLevelRunEmphasis')
		RunEntropy	('lbp-3D-m2', 'glrlm', 'RunEntropy')
		RunLengthNonUniformity	('lbp-3D-m2', 'glrlm', 'RunLengthNonUniformity')
		RunLengthNonUniformityNormalized	('lbp-3D-m2', 'glrlm', 'RunLengthNonUniformityNormalized')
		RunPercentage	('lbp-3D-m2', 'glrlm', 'RunPercentage')
		RunVariance	('lbp-3D-m2', 'glrlm', 'RunVariance')
		ShortRunEmphasis	('lbp-3D-m2', 'glrlm', 'ShortRunEmphasis')
		ShortRunHighGrayLevelEmphasis	('lbp-3D-m2', 'glrlm', 'ShortRunHighGrayLevelEmphasis')
		ShortRunLowGrayLevelEmphasis	('lbp-3D-m2', 'glrlm', 'ShortRunLowGrayLevelEmphasis')
lbp-3D-k	firstorder	Energy	('lbp-3D-k', 'firstorder', 'Energy')
		Entropy	('lbp-3D-k', 'firstorder', 'Entropy')
		Kurtosis	('lbp-3D-k', 'firstorder', 'Kurtosis')
		Maximum	('lbp-3D-k', 'firstorder', 'Maximum')
		MeanAbsoluteDeviation	('lbp-3D-k', 'firstorder', 'MeanAbsoluteDeviation')
		Mean	('lbp-3D-k', 'firstorder', 'Mean')
		RobustMeanAbsoluteDeviation	('lbp-3D-k', 'firstorder', 'RobustMeanAbsoluteDeviation')
		RootMeanSquared	('lbp-3D-k', 'firstorder', 'RootMeanSquared')
		Skewness	('lbp-3D-k', 'firstorder', 'Skewness')
		Uniformity	('lbp-3D-k', 'firstorder', 'Uniformity')
		Variance	('lbp-3D-k', 'firstorder', 'Variance')
	glcm	Autocorrelation	('lbp-3D-k', 'glcm', 'Autocorrelation')
		ClusterProminence	('lbp-3D-k', 'glcm', 'ClusterProminence')
		ClusterShade	('lbp-3D-k', 'glcm', 'ClusterShade')
		ClusterTendency	('lbp-3D-k', 'glcm', 'ClusterTendency')
		Contrast	('lbp-3D-k', 'glcm', 'Contrast')
		Correlation	('lbp-3D-k', 'glcm', 'Correlation')
		DifferenceAverage	('lbp-3D-k', 'glcm', 'DifferenceAverage')
		DifferenceEntropy	('lbp-3D-k', 'glcm', 'DifferenceEntropy')
		DifferenceVariance	('lbp-3D-k', 'glcm', 'DifferenceVariance')
		Id	('lbp-3D-k', 'glcm', 'Id')
		Idm	('lbp-3D-k', 'glcm', 'Idm')
		Idmn	('lbp-3D-k', 'glcm', 'Idmn')
		Idn	('lbp-3D-k', 'glcm', 'Idn')
		Imc1	('lbp-3D-k', 'glcm', 'Imc1')
		Imc2	('lbp-3D-k', 'glcm', 'Imc2')
		InverseVariance	('lbp-3D-k', 'glcm', 'InverseVariance')
		JointAverage	('lbp-3D-k', 'glcm', 'JointAverage')
		JointEnergy	('lbp-3D-k', 'glcm', 'JointEnergy')
		JointEntropy	('lbp-3D-k', 'glcm', 'JointEntropy')
		MCC	('lbp-3D-k', 'glcm', 'MCC')
		MaximumProbability	('lbp-3D-k', 'glcm', 'MaximumProbability')
		SumAverage	('lbp-3D-k', 'glcm', 'SumAverage')
		SumEntropy	('lbp-3D-k', 'glcm', 'SumEntropy')
		SumSquares	('lbp-3D-k', 'glcm', 'SumSquares')
	glrlm	GrayLevelNonUniformity	('lbp-3D-k', 'glrlm', 'GrayLevelNonUniformity')
		GrayLevelNonUniformityNormalized	('lbp-3D-k', 'glrlm', 'GrayLevelNonUniformityNormalized')
		GrayLevelVariance	('lbp-3D-k', 'glrlm', 'GrayLevelVariance')
		HighGrayLevelRunEmphasis	('lbp-3D-k', 'glrlm', 'HighGrayLevelRunEmphasis')
		LongRunEmphasis	('lbp-3D-k', 'glrlm', 'LongRunEmphasis')
		LongRunHighGrayLevelEmphasis	('lbp-3D-k', 'glrlm', 'LongRunHighGrayLevelEmphasis')
		LongRunLowGrayLevelEmphasis	('lbp-3D-k', 'glrlm', 'LongRunLowGrayLevelEmphasis')
		LowGrayLevelRunEmphasis	('lbp-3D-k', 'glrlm', 'LowGrayLevelRunEmphasis')
		RunEntropy	('lbp-3D-k', 'glrlm', 'RunEntropy')
		RunLengthNonUniformity	('lbp-3D-k', 'glrlm', 'RunLengthNonUniformity')
		RunLengthNonUniformityNormalized	('lbp-3D-k', 'glrlm', 'RunLengthNonUniformityNormalized')
		RunPercentage	('lbp-3D-k', 'glrlm', 'RunPercentage')
		RunVariance	('lbp-3D-k', 'glrlm', 'RunVariance')
		ShortRunEmphasis	('lbp-3D-k', 'glrlm', 'ShortRunEmphasis')
		ShortRunHighGrayLevelEmphasis	('lbp-3D-k', 'glrlm', 'ShortRunHighGrayLevelEmphasis')
		ShortRunLowGrayLevelEmphasis	('lbp-3D-k', 'glrlm', 'ShortRunLowGrayLevelEmphasis')
log-sigma-0-4492-mm-3D	firstorder	Energy	('log-sigma-0-4492-mm-3D', 'firstorder', 'Energy')
		Entropy	('log-sigma-0-4492-mm-3D', 'firstorder', 'Entropy')
		Kurtosis	('log-sigma-0-4492-mm-3D', 'firstorder', 'Kurtosis')
		Maximum	('log-sigma-0-4492-mm-3D', 'firstorder', 'Maximum')
		MeanAbsoluteDeviation	('log-sigma-0-4492-mm-3D', 'firstorder', 'MeanAbsoluteDeviation')
		Mean	('log-sigma-0-4492-mm-3D', 'firstorder', 'Mean')
		RobustMeanAbsoluteDeviation	('log-sigma-0-4492-mm-3D', 'firstorder', 'RobustMeanAbsoluteDeviation')
		RootMeanSquared	('log-sigma-0-4492-mm-3D', 'firstorder', 'RootMeanSquared')
		Skewness	('log-sigma-0-4492-mm-3D', 'firstorder', 'Skewness')
		Uniformity	('log-sigma-0-4492-mm-3D', 'firstorder', 'Uniformity')
		Variance	('log-sigma-0-4492-mm-3D', 'firstorder', 'Variance')
	glcm	Autocorrelation	('log-sigma-0-4492-mm-3D', 'glcm', 'Autocorrelation')
		ClusterProminence	('log-sigma-0-4492-mm-3D', 'glcm', 'ClusterProminence')
		ClusterShade	('log-sigma-0-4492-mm-3D', 'glcm', 'ClusterShade')
		ClusterTendency	('log-sigma-0-4492-mm-3D', 'glcm', 'ClusterTendency')
		Contrast	('log-sigma-0-4492-mm-3D', 'glcm', 'Contrast')
		Correlation	('log-sigma-0-4492-mm-3D', 'glcm', 'Correlation')
		DifferenceAverage	('log-sigma-0-4492-mm-3D', 'glcm', 'DifferenceAverage')
		DifferenceEntropy	('log-sigma-0-4492-mm-3D', 'glcm', 'DifferenceEntropy')
		DifferenceVariance	('log-sigma-0-4492-mm-3D', 'glcm', 'DifferenceVariance')
		Id	('log-sigma-0-4492-mm-3D', 'glcm', 'Id')
		Idm	('log-sigma-0-4492-mm-3D', 'glcm', 'Idm')
		Idmn	('log-sigma-0-4492-mm-3D', 'glcm', 'Idmn')
		Idn	('log-sigma-0-4492-mm-3D', 'glcm', 'Idn')
		Imc1	('log-sigma-0-4492-mm-3D', 'glcm', 'Imc1')
		Imc2	('log-sigma-0-4492-mm-3D', 'glcm', 'Imc2')
		InverseVariance	('log-sigma-0-4492-mm-3D', 'glcm', 'InverseVariance')
		JointAverage	('log-sigma-0-4492-mm-3D', 'glcm', 'JointAverage')
		JointEnergy	('log-sigma-0-4492-mm-3D', 'glcm', 'JointEnergy')
		JointEntropy	('log-sigma-0-4492-mm-3D', 'glcm', 'JointEntropy')
		MCC	('log-sigma-0-4492-mm-3D', 'glcm', 'MCC')
		MaximumProbability	('log-sigma-0-4492-mm-3D', 'glcm', 'MaximumProbability')
		SumAverage	('log-sigma-0-4492-mm-3D', 'glcm', 'SumAverage')
		SumEntropy	('log-sigma-0-4492-mm-3D', 'glcm', 'SumEntropy')
		SumSquares	('log-sigma-0-4492-mm-3D', 'glcm', 'SumSquares')
	glrlm	GrayLevelNonUniformity	('log-sigma-0-4492-mm-3D', 'glrlm', 'GrayLevelNonUniformity')
		GrayLevelNonUniformityNormalized	('log-sigma-0-4492-mm-3D', 'glrlm', 'GrayLevelNonUniformityNormalized')
		GrayLevelVariance	('log-sigma-0-4492-mm-3D', 'glrlm', 'GrayLevelVariance')
		HighGrayLevelRunEmphasis	('log-sigma-0-4492-mm-3D', 'glrlm', 'HighGrayLevelRunEmphasis')
		LongRunEmphasis	('log-sigma-0-4492-mm-3D', 'glrlm', 'LongRunEmphasis')
		LongRunHighGrayLevelEmphasis	('log-sigma-0-4492-mm-3D', 'glrlm', 'LongRunHighGrayLevelEmphasis')
		LongRunLowGrayLevelEmphasis	('log-sigma-0-4492-mm-3D', 'glrlm', 'LongRunLowGrayLevelEmphasis')
		LowGrayLevelRunEmphasis	('log-sigma-0-4492-mm-3D', 'glrlm', 'LowGrayLevelRunEmphasis')
		RunEntropy	('log-sigma-0-4492-mm-3D', 'glrlm', 'RunEntropy')
		RunLengthNonUniformity	('log-sigma-0-4492-mm-3D', 'glrlm', 'RunLengthNonUniformity')
		RunLengthNonUniformityNormalized	('log-sigma-0-4492-mm-3D', 'glrlm', 'RunLengthNonUniformityNormalized')
		RunPercentage	('log-sigma-0-4492-mm-3D', 'glrlm', 'RunPercentage')
		RunVariance	('log-sigma-0-4492-mm-3D', 'glrlm', 'RunVariance')
		ShortRunEmphasis	('log-sigma-0-4492-mm-3D', 'glrlm', 'ShortRunEmphasis')
		ShortRunHighGrayLevelEmphasis	('log-sigma-0-4492-mm-3D', 'glrlm', 'ShortRunHighGrayLevelEmphasis')
		ShortRunLowGrayLevelEmphasis	('log-sigma-0-4492-mm-3D', 'glrlm', 'ShortRunLowGrayLevelEmphasis')
gradient	firstorder	Energy	('gradient', 'firstorder', 'Energy')
		Entropy	('gradient', 'firstorder', 'Entropy')
		Kurtosis	('gradient', 'firstorder', 'Kurtosis')
		Maximum	('gradient', 'firstorder', 'Maximum')
		MeanAbsoluteDeviation	('gradient', 'firstorder', 'MeanAbsoluteDeviation')
		Mean	('gradient', 'firstorder', 'Mean')
		RobustMeanAbsoluteDeviation	('gradient', 'firstorder', 'RobustMeanAbsoluteDeviation')
		RootMeanSquared	('gradient', 'firstorder', 'RootMeanSquared')
		Skewness	('gradient', 'firstorder', 'Skewness')
		Uniformity	('gradient', 'firstorder', 'Uniformity')
		Variance	('gradient', 'firstorder', 'Variance')
	glcm	Autocorrelation	('gradient', 'glcm', 'Autocorrelation')
		ClusterProminence	('gradient', 'glcm', 'ClusterProminence')
		ClusterShade	('gradient', 'glcm', 'ClusterShade')
		ClusterTendency	('gradient', 'glcm', 'ClusterTendency')
		Contrast	('gradient', 'glcm', 'Contrast')
		Correlation	('gradient', 'glcm', 'Correlation')
		DifferenceAverage	('gradient', 'glcm', 'DifferenceAverage')
		DifferenceEntropy	('gradient', 'glcm', 'DifferenceEntropy')
		DifferenceVariance	('gradient', 'glcm', 'DifferenceVariance')
		Id	('gradient', 'glcm', 'Id')
		Idm	('gradient', 'glcm', 'Idm')
		Idmn	('gradient', 'glcm', 'Idmn')
		Idn	('gradient', 'glcm', 'Idn')
		Imc1	('gradient', 'glcm', 'Imc1')
		Imc2	('gradient', 'glcm', 'Imc2')
		InverseVariance	('gradient', 'glcm', 'InverseVariance')
		JointAverage	('gradient', 'glcm', 'JointAverage')
		JointEnergy	('gradient', 'glcm', 'JointEnergy')
		JointEntropy	('gradient', 'glcm', 'JointEntropy')
		MCC	('gradient', 'glcm', 'MCC')
		MaximumProbability	('gradient', 'glcm', 'MaximumProbability')
		SumAverage	('gradient', 'glcm', 'SumAverage')
		SumEntropy	('gradient', 'glcm', 'SumEntropy')
		SumSquares	('gradient', 'glcm', 'SumSquares')
	glrlm	GrayLevelNonUniformity	('gradient', 'glrlm', 'GrayLevelNonUniformity')
		GrayLevelNonUniformityNormalized	('gradient', 'glrlm', 'GrayLevelNonUniformityNormalized')
		GrayLevelVariance	('gradient', 'glrlm', 'GrayLevelVariance')
		HighGrayLevelRunEmphasis	('gradient', 'glrlm', 'HighGrayLevelRunEmphasis')
		LongRunEmphasis	('gradient', 'glrlm', 'LongRunEmphasis')
		LongRunHighGrayLevelEmphasis	('gradient', 'glrlm', 'LongRunHighGrayLevelEmphasis')
		LongRunLowGrayLevelEmphasis	('gradient', 'glrlm', 'LongRunLowGrayLevelEmphasis')
		LowGrayLevelRunEmphasis	('gradient', 'glrlm', 'LowGrayLevelRunEmphasis')
		RunEntropy	('gradient', 'glrlm', 'RunEntropy')
		RunLengthNonUniformity	('gradient', 'glrlm', 'RunLengthNonUniformity')
		RunLengthNonUniformityNormalized	('gradient', 'glrlm', 'RunLengthNonUniformityNormalized')
		RunPercentage	('gradient', 'glrlm', 'RunPercentage')
		RunVariance	('gradient', 'glrlm', 'RunVariance')
		ShortRunEmphasis	('gradient', 'glrlm', 'ShortRunEmphasis')
		ShortRunHighGrayLevelEmphasis	('gradient', 'glrlm', 'ShortRunHighGrayLevelEmphasis')
		ShortRunLowGrayLevelEmphasis	('gradient', 'glrlm', 'ShortRunLowGrayLevelEmphasis')
exponential	firstorder	Energy	('exponential', 'firstorder', 'Energy')
		Entropy	('exponential', 'firstorder', 'Entropy')
		Kurtosis	('exponential', 'firstorder', 'Kurtosis')
		Maximum	('exponential', 'firstorder', 'Maximum')
		MeanAbsoluteDeviation	('exponential', 'firstorder', 'MeanAbsoluteDeviation')
		Mean	('exponential', 'firstorder', 'Mean')
		RobustMeanAbsoluteDeviation	('exponential', 'firstorder', 'RobustMeanAbsoluteDeviation')
		RootMeanSquared	('exponential', 'firstorder', 'RootMeanSquared')
		Skewness	('exponential', 'firstorder', 'Skewness')
		Uniformity	('exponential', 'firstorder', 'Uniformity')
		Variance	('exponential', 'firstorder', 'Variance')
	glcm	Autocorrelation	('exponential', 'glcm', 'Autocorrelation')
		ClusterProminence	('exponential', 'glcm', 'ClusterProminence')
		ClusterShade	('exponential', 'glcm', 'ClusterShade')
		ClusterTendency	('exponential', 'glcm', 'ClusterTendency')
		Contrast	('exponential', 'glcm', 'Contrast')
		Correlation	('exponential', 'glcm', 'Correlation')
		DifferenceAverage	('exponential', 'glcm', 'DifferenceAverage')
		DifferenceEntropy	('exponential', 'glcm', 'DifferenceEntropy')
		DifferenceVariance	('exponential', 'glcm', 'DifferenceVariance')
		Id	('exponential', 'glcm', 'Id')
		Idm	('exponential', 'glcm', 'Idm')
		Idmn	('exponential', 'glcm', 'Idmn')
		Idn	('exponential', 'glcm', 'Idn')
		Imc1	('exponential', 'glcm', 'Imc1')
		Imc2	('exponential', 'glcm', 'Imc2')
		InverseVariance	('exponential', 'glcm', 'InverseVariance')
		JointAverage	('exponential', 'glcm', 'JointAverage')
		JointEnergy	('exponential', 'glcm', 'JointEnergy')
		JointEntropy	('exponential', 'glcm', 'JointEntropy')
		MCC	('exponential', 'glcm', 'MCC')
		MaximumProbability	('exponential', 'glcm', 'MaximumProbability')
		SumAverage	('exponential', 'glcm', 'SumAverage')
		SumEntropy	('exponential', 'glcm', 'SumEntropy')
		SumSquares	('exponential', 'glcm', 'SumSquares')
	glrlm	GrayLevelNonUniformity	('exponential', 'glrlm', 'GrayLevelNonUniformity')
		GrayLevelNonUniformityNormalized	('exponential', 'glrlm', 'GrayLevelNonUniformityNormalized')
		GrayLevelVariance	('exponential', 'glrlm', 'GrayLevelVariance')
		HighGrayLevelRunEmphasis	('exponential', 'glrlm', 'HighGrayLevelRunEmphasis')
		LongRunEmphasis	('exponential', 'glrlm', 'LongRunEmphasis')
		LongRunHighGrayLevelEmphasis	('exponential', 'glrlm', 'LongRunHighGrayLevelEmphasis')
		LongRunLowGrayLevelEmphasis	('exponential', 'glrlm', 'LongRunLowGrayLevelEmphasis')
		LowGrayLevelRunEmphasis	('exponential', 'glrlm', 'LowGrayLevelRunEmphasis')
		RunEntropy	('exponential', 'glrlm', 'RunEntropy')
		RunLengthNonUniformity	('exponential', 'glrlm', 'RunLengthNonUniformity')
		RunLengthNonUniformityNormalized	('exponential', 'glrlm', 'RunLengthNonUniformityNormalized')
		RunPercentage	('exponential', 'glrlm', 'RunPercentage')
		RunVariance	('exponential', 'glrlm', 'RunVariance')
		ShortRunEmphasis	('exponential', 'glrlm', 'ShortRunEmphasis')
		ShortRunHighGrayLevelEmphasis	('exponential', 'glrlm', 'ShortRunHighGrayLevelEmphasis')
		ShortRunLowGrayLevelEmphasis	('exponential', 'glrlm', 'ShortRunLowGrayLevelEmphasis')
